# Supplementary material for: 3-Amino-2-methyl-4-oxo-3,4-dihydro­quinazolin-1-ium p-toluene­sulfonate monohydrate
Source: Acta Crystallogr Sect E Struct Rep Online. 2009 Apr 18;65(Pt 5):o1051. doi: 10.1107/S1600536809013841 (PMC2977733; doi:10.1107/S1600536809013841)
Supplement: Supplementary file 1 [file e-65-o1051-sup1.cif]

##############################################################################
###                                                                        ###
###        Electronic paper (Acta Crystallographica Section E)             ###
###                                                                        ###
##############################################################################
#                                                                            #
# This CIF contains the data in a paper accepted for publication in Acta     #
# Crystallographica Section E. It conforms to the requirements of Notes      #
# for Authors for Section E, and has been peer reviewed under the auspices   #
# of the IUCr Commission on Journals.                                        #
#                                                                            #
# Full details of the Crystallographic Information File format               #
# are given in the paper "The Crystallographic Information File (CIF):       #
# a New Standard Archive File for Crystallography" by S. R. Hall, F. H.      #
# Allen and I. D. Brown [Acta Cryst. (1991), A47, 655-685].                  #
#                                                                            #
# The current version of the core CIF dictionary is obtainable from          #
# ftp://ftp.iucr.org/pub/cif_core.dic. The current version number is 2.4.    #
#                                                                            #
# Software is freely available for graphical display of the structure(s) in  #
# this CIF.  For information consult the CIF home page http://www.iucr.org/  #
# cif/home.html                                                              #
#                                                                            #
# This file may be used for bona fide research purposes within the           #
# scientific community so long as proper attribution is given to the journal # 
# article from which it was obtained.                                        #
#                                                                            #
##############################################################################
                                             
data_global
_audit_creation_method     ?
_journal_date_recd_electronic     2009-04-13
_journal_date_accepted     2009-04-13
_journal_name_full     'Acta Crystallographica, Section E'
_journal_year     2009
_journal_volume     65
_journal_issue      5
_journal_page_first     o1051
_journal_page_last     o1051
_journal_paper_category     QO
_journal_coeditor_code     HB2950
_publ_contact_author
;
Muhammad Nawaz Tahir
University of Sargodha
Department of Physics
Sargodha
Pakistan
;
_publ_contact_author_email     'dmntahir_uos@yahoo.com'
_publ_contact_author_fax     '0092 48 32 22 121'
_publ_contact_author_phone     '0092 48 92 30 914'
_publ_section_title
;
3-Amino-2-methyl-4-oxo-3,4-dihydroquinazolin-1-ium <i>p</i>-toluenesulfonate
monohydrate
;
loop_
    _publ_author_name
    _publ_author_address
    'Arfan, Mohammad'
;
University of Peshawar
Institute of Chemical Sciences
Peshawar 25120
Pakistan
;
    'Tahir, M. Nawaz'
;
University of Sargodha
Department of Physics
Sargodha
Pakistan
;
    'Khan, Rasool'
;
University of Peshawar
Institute of Chemical Sciences
Peshawar 25120
Pakistan
;
    'Iqbal, Mohammad S.'
;
Government College University
Department of Chemistry
Lahore
Pakistan
;
data_I
_audit_creation_method     SHELXL-97
_chemical_name_common     ?
_chemical_formula_moiety     'C9 H10 N3 O +, C7 H7 O3 S -, H2 O'
_chemical_formula_sum     'C16 H19 N3 O5 S'
_chemical_formula_iupac     'C9 H10 N3 O +, C7 H7 O3 S -, H2 O'
_chemical_formula_weight     365.40
_chemical_melting_point     ?
_symmetry_cell_setting     monoclinic
_symmetry_space_group_name_H-M     'C c'
_symmetry_space_group_name_Hall     'C -2yc'
loop_
    _symmetry_equiv_pos_site_id
    _symmetry_equiv_pos_as_xyz
    1 x,y,z
    2 x,-y,1/2+z
    3 1/2+x,1/2+y,z
    4 1/2+x,1/2-y,1/2+z
_cell_length_a     20.8380(10)
_cell_length_b     6.2769(3)
_cell_length_c     14.7897(7)
_cell_angle_alpha     90
_cell_angle_beta     116.6760(10)
_cell_angle_gamma     90
_cell_volume     1728.56(14)
_cell_formula_units_Z     4
_cell_measurement_reflns_used     4390
_cell_measurement_theta_min     2.87
_cell_measurement_theta_max     28.90
_cell_measurement_temperature     296(2)
_exptl_crystal_description     prism
_exptl_crystal_colour     Colourless
_exptl_crystal_size_max     0.28
_exptl_crystal_size_mid     0.24
_exptl_crystal_size_min     0.20
_exptl_crystal_density_diffrn     1.404
_exptl_crystal_density_meas     ?
_exptl_crystal_density_method     'not measured'
_exptl_crystal_F_000     768
_exptl_absorpt_coefficient_mu     0.220
_exptl_absorpt_correction_type     multi-scan
_exptl_absorpt_process_details     '(SADABS; Bruker, 2005)'
_exptl_absorpt_correction_T_min     0.935
_exptl_absorpt_correction_T_max     0.958
_exptl_special_details
;
;
_diffrn_ambient_temperature     296(2)
_diffrn_radiation_type     MoK\a
_diffrn_radiation_wavelength     0.71073
_diffrn_radiation_source     'fine-focus sealed tube'
_diffrn_radiation_monochromator     graphite
_diffrn_measurement_device_type     'Bruker Kappa APEXII CCD'
_diffrn_measurement_method     \w
_diffrn_detector_area_resol_mean     7.30
_diffrn_reflns_number     9546
_diffrn_reflns_av_R_equivalents     0.0219
_diffrn_reflns_av_sigmaI/netI     0.0283
_diffrn_reflns_theta_min     2.87
_diffrn_reflns_theta_max     28.90
_diffrn_reflns_theta_full     28.90
_diffrn_measured_fraction_theta_max     0.988
_diffrn_measured_fraction_theta_full     0.988
_diffrn_reflns_limit_h_min     -28
_diffrn_reflns_limit_h_max     28
_diffrn_reflns_limit_k_min     -8
_diffrn_reflns_limit_k_max     6
_diffrn_reflns_limit_l_min     -19
_diffrn_reflns_limit_l_max     20
_diffrn_standards_number     0
_diffrn_standards_interval_count     ?
_diffrn_standards_interval_time     ?
_diffrn_standards_decay_%     ?
_refine_special_details
;
Refinement of <i>F</i>^2^ against ALL reflections. The weighted <i>R</i>-factor
<i>wR</i> and goodness of fit <i>S</i> are based on <i>F</i>^2^, conventional
<i>R</i>-factors <i>R</i> are based on <i>F</i>, with <i>F</i> set to zero for
negative <i>F</i>^2^. The threshold expression of <i>F</i>^2^ >
\s(<i>F</i>^2^) is used only for calculating <i>R</i>-factors(gt) <i>etc</i>.
and is not relevant to the choice of reflections for refinement.
<i>R</i>-factors based on <i>F</i>^2^ are statistically about twice as large
as those based on <i>F</i>, and <i>R</i>- factors based on ALL data will be
even larger.
;
_reflns_number_total     4390
_reflns_number_gt     3952
_reflns_threshold_expression     I>2\s(I)
_refine_ls_structure_factor_coef     Fsqd
_refine_ls_matrix_type     full
_refine_ls_R_factor_all     0.0393
_refine_ls_R_factor_gt     0.0335
_refine_ls_wR_factor_gt     0.0864
_refine_ls_wR_factor_ref     0.0906
_refine_ls_goodness_of_fit_ref     1.004
_refine_ls_restrained_S_all     1.004
_refine_ls_number_reflns     4390
_refine_ls_number_parameters     243
_refine_ls_number_restraints     2
_refine_ls_hydrogen_treatment     mixed
_refine_ls_weighting_scheme     calc
_refine_ls_weighting_details
         'calc w=1/[\s^2^(Fo^2^)+(0.0508P)^2^+0.3201P] where P=(Fo^2^+2Fc^2^)/3'
_atom_sites_solution_hydrogens     geom
_atom_sites_solution_primary     direct
_atom_sites_solution_secondary     difmap
_refine_ls_shift/su_max     0.000
_refine_ls_shift/su_mean     0.000
_refine_diff_density_max     0.191
_refine_diff_density_min     -0.219
_refine_ls_extinction_method     none
_refine_ls_extinction_coef     ?
_refine_ls_abs_structure_details     'Flack (1983), 2109 Friedal pairs'
_refine_ls_abs_structure_Flack     0.04(5)
loop_
    _atom_type_symbol
    _atom_type_description
    _atom_type_scat_dispersion_real
    _atom_type_scat_dispersion_imag
    _atom_type_scat_source
    'C' 'C' 0.0033 0.0016
                         'International Tables Vol C Tables 4.2.6.8 and 6.1.1.4'
    'H' 'H' 0.0000 0.0000
                         'International Tables Vol C Tables 4.2.6.8 and 6.1.1.4'
    'N' 'N' 0.0061 0.0033
                         'International Tables Vol C Tables 4.2.6.8 and 6.1.1.4'
    'O' 'O' 0.0106 0.0060
                         'International Tables Vol C Tables 4.2.6.8 and 6.1.1.4'
    'S' 'S' 0.1246 0.1234
                         'International Tables Vol C Tables 4.2.6.8 and 6.1.1.4'
_computing_data_collection     'APEX2 (Bruker, 2007)'
_computing_cell_refinement     'SAINT (Bruker, 2007)'
_computing_data_reduction     'SAINT (Bruker, 2007)'
_computing_structure_solution     'SHELXS97 (Sheldrick, 2008)'
_computing_structure_refinement     'SHELXL97 (Sheldrick, 2008)'
_computing_molecular_graphics
                              'ORTEP-3 (Farrugia, 1997) and PLATON (Spek, 2009)'
_computing_publication_material
                                'WinGX (Farrugia, 1999) and PLATON (Spek, 2009)'
loop_
    _atom_site_type_symbol
    _atom_site_label
    _atom_site_fract_x
    _atom_site_fract_y
    _atom_site_fract_z
    _atom_site_U_iso_or_equiv
    _atom_site_thermal_displace_type
    _atom_site_calc_flag
    _atom_site_refinement_flags
    _atom_site_occupancy
    O O1 0.12729(10) 0.3093(3) 0.49282(14) 0.0676(6) Uani . . 1.000
    N N1 0.15599(8) 0.8870(3) 0.40550(11) 0.0404(4) Uani . . 1.000
    N N2 0.19969(9) 0.5856(3) 0.49997(11) 0.0442(5) Uani . . 1.000
    N N3 0.26093(12) 0.4718(4) 0.56765(18) 0.0611(7) Uani . . 1.000
    C C1 0.08550(9) 0.8146(3) 0.36387(13) 0.0421(5) Uani . . 1.000
    C C2 0.02990(11) 0.9399(4) 0.29579(15) 0.0534(6) Uani . . 1.000
    C C3 -0.03899(12) 0.8605(5) 0.25562(17) 0.0676(8) Uani . . 1.000
    C C4 -0.05286(12) 0.6617(5) 0.28300(18) 0.0723(9) Uani . . 1.000
    C C5 0.00197(13) 0.5380(4) 0.34994(17) 0.0607(8) Uani . . 1.000
    C C6 0.07242(10) 0.6139(3) 0.39165(14) 0.0458(6) Uani . . 1.000
    C C7 0.13149(12) 0.4861(3) 0.46325(15) 0.0483(7) Uani . . 1.000
    C C8 0.21066(10) 0.7761(3) 0.46961(13) 0.0407(5) Uani . . 1.000
    C C9 0.28411(11) 0.8657(4) 0.50903(18) 0.0573(6) Uani . . 1.000
    S S1 0.19585(2) 0.35554(7) 0.26006(3) 0.04130(10)
                                                    Uani . . 1.000
    O O2 0.19879(10) 0.5841(2) 0.27106(14) 0.0654(5) Uani . . 1.000
    O O3 0.24598(7) 0.2742(3) 0.22604(11) 0.0595(5) Uani . . 1.000
    O O4 0.20275(8) 0.2499(3) 0.35157(10) 0.0551(4) Uani . . 1.000
    C C10 0.10901(9) 0.2884(3) 0.16552(13) 0.0390(5) Uani . . 1.000
    C C11 0.09715(10) 0.0902(3) 0.12006(14) 0.0443(5) Uani . . 1.000
    C C12 0.02813(11) 0.0315(3) 0.05242(15) 0.0504(6) Uani . . 1.000
    C C13 -0.02945(11) 0.1669(4) 0.02991(15) 0.0528(6) Uani . . 1.000
    C C14 -0.01601(12) 0.3654(4) 0.07515(18) 0.0593(7) Uani . . 1.000
    C C15 0.05282(11) 0.4272(3) 0.14287(15) 0.0497(6) Uani . . 1.000
    C C16 -0.10500(13) 0.1024(6) -0.0422(2) 0.0780(9) Uani . . 1.000
    O O5 0.30414(16) 0.8511(4) 0.2540(3) 0.1157(13) Uani . . 1.000
    H H1 0.1621(12) 1.020(4) 0.3909(17) 0.0485 Uiso . . 1.000
    H H2 0.03897 1.07432 0.27772 0.0641 Uiso . . 1.000
    H H3 -0.07674 0.94197 0.20938 0.0809 Uiso . . 1.000
    H H3A 0.2495(16) 0.346(5) 0.551(2) 0.0734 Uiso . . 1.000
    H H3B 0.2630(16) 0.493(5) 0.626(2) 0.0734 Uiso . . 1.000
    H H4 -0.09983 0.61162 0.25573 0.0867 Uiso . . 1.000
    H H5 -0.00766 0.40379 0.36759 0.0728 Uiso . . 1.000
    H H9A 0.31436 0.76770 0.49599 0.0688 Uiso . . 1.000
    H H9B 0.30317 0.88850 0.58061 0.0688 Uiso . . 1.000
    H H9C 0.28237 0.99873 0.47601 0.0688 Uiso . . 1.000
    H H11 0.13528 -0.00298 0.13486 0.0532 Uiso . . 1.000
    H H12 0.02028 -0.10145 0.02150 0.0605 Uiso . . 1.000
    H H14 -0.05397 0.45945 0.05983 0.0712 Uiso . . 1.000
    H H15 0.06092 0.56133 0.17269 0.0596 Uiso . . 1.000
    H H16A -0.13244 0.08167 -0.00532 0.0934 Uiso . . 1.000
    H H16B -0.10387 -0.02800 -0.07543 0.0934 Uiso . . 1.000
    H H16C -0.12681 0.21226 -0.09184 0.0934 Uiso . . 1.000
    H H5A 0.284(3) 0.949(8) 0.248(4) 0.1388 Uiso . . 1.000
    H H5B 0.271(3) 0.770(8) 0.245(4) 0.1388 Uiso . . 1.000
loop_
    _atom_site_aniso_label
    _atom_site_aniso_U_11
    _atom_site_aniso_U_22
    _atom_site_aniso_U_33
    _atom_site_aniso_U_12
    _atom_site_aniso_U_13
    _atom_site_aniso_U_23
    O1 0.0927(12) 0.0463(8) 0.0836(11) -0.0072(9) 0.0571(10) 0.0044(8)
    N1 0.0439(7) 0.0344(7) 0.0429(7) -0.0061(6) 0.0195(6) -0.0032(6)
    N2 0.0556(9) 0.0390(8) 0.0417(8) 0.0027(7) 0.0252(7) -0.0019(6)
    N3 0.0707(12) 0.0523(12) 0.0608(12) 0.0167(10) 0.0299(10) 0.0081(9)
    C1 0.0436(8) 0.0496(10) 0.0373(8) -0.0099(7) 0.0218(7) -0.0078(7)
    C2 0.0488(10) 0.0620(13) 0.0474(10) -0.0027(9) 0.0197(8) 0.0049(9)
    C3 0.0440(10) 0.103(2) 0.0505(11) -0.0070(11) 0.0166(9) 0.0046(12)
    C4 0.0484(11) 0.114(2) 0.0559(12) -0.0311(13) 0.0247(10) -0.0118(13)
    C5 0.0637(12) 0.0704(15) 0.0578(12) -0.0289(11) 0.0361(10) -0.0144(10)
    C6 0.0545(10) 0.0497(11) 0.0427(9) -0.0131(8) 0.0304(8) -0.0092(8)
    C7 0.0670(13) 0.0425(11) 0.0494(11) -0.0065(9) 0.0387(10) -0.0048(8)
    C8 0.0475(9) 0.0374(9) 0.0388(8) -0.0016(7) 0.0207(7) -0.0063(7)
    C9 0.0430(9) 0.0518(12) 0.0664(12) -0.0025(9) 0.0150(9) -0.0011(10)
    S1 0.0448(2) 0.0404(2) 0.0389(2) -0.0109(2) 0.0191(2) -0.0002(2)
    O2 0.0721(9) 0.0420(7) 0.0751(10) -0.0179(8) 0.0267(8) -0.0047(8)
    O3 0.0470(7) 0.0789(11) 0.0566(8) -0.0051(7) 0.0269(7) -0.0023(7)
    O4 0.0604(8) 0.0616(9) 0.0386(6) -0.0227(7) 0.0180(6) 0.0002(6)
    C10 0.0436(8) 0.0402(9) 0.0353(8) -0.0043(7) 0.0197(7) 0.0000(7)
    C11 0.0449(9) 0.0429(10) 0.0463(9) -0.0019(7) 0.0215(7) -0.0053(7)
    C12 0.0517(10) 0.0508(11) 0.0472(10) -0.0104(9) 0.0209(8) -0.0081(8)
    C13 0.0438(9) 0.0718(14) 0.0432(10) -0.0085(9) 0.0198(8) 0.0012(9)
    C14 0.0447(10) 0.0708(15) 0.0591(13) 0.0161(10) 0.0204(9) 0.0053(10)
    C15 0.0572(11) 0.0434(10) 0.0492(10) 0.0058(9) 0.0246(9) -0.0023(8)
    C16 0.0473(12) 0.114(2) 0.0647(16) -0.0166(13) 0.0180(11) -0.0023(15)
    O5 0.1089(19) 0.0754(15) 0.205(3) -0.0269(14) 0.108(2) -0.0230(18)
_geom_special_details
;
Bond distances, angles <i>etc</i>. have been calculated using the rounded
fractional coordinates. All su's are estimated from the variances of the
(full) variance-covariance matrix. The cell e.s.d.'s are taken into account in
the estimation of distances, angles and torsion angles
;
loop_
    _geom_bond_atom_site_label_1
    _geom_bond_atom_site_label_2
    _geom_bond_site_symmetry_1
    _geom_bond_site_symmetry_2
    _geom_bond_distance
    _geom_bond_publ_flag
    S1 O3 . . 1.4412(17) no
    S1 O4 . . 1.4551(16) no
    S1 O2 . . 1.4420(13) no
    S1 C10 . . 1.7707(19) no
    O1 C7 . . 1.210(3) no
    O5 H5B . . 0.82(6) no
    O5 H5A . . 0.73(5) no
    N1 C1 . . 1.390(3) no
    N1 C8 . . 1.308(3) no
    N2 N3 . . 1.412(3) no
    N2 C7 . . 1.418(3) no
    N2 C8 . . 1.333(3) no
    N1 H1 . . 0.89(3) no
    N3 H3A . . 0.83(3) no
    N3 H3B . . 0.86(3) no
    C1 C6 . . 1.390(3) no
    C1 C2 . . 1.388(3) no
    C2 C3 . . 1.377(4) no
    C3 C4 . . 1.382(4) no
    C4 C5 . . 1.369(4) no
    C5 C6 . . 1.396(4) no
    C6 C7 . . 1.453(3) no
    C8 C9 . . 1.482(3) no
    C2 H2 . . 0.9300 no
    C3 H3 . . 0.9300 no
    C4 H4 . . 0.9300 no
    C5 H5 . . 0.9300 no
    C9 H9C . . 0.9600 no
    C9 H9B . . 0.9600 no
    C9 H9A . . 0.9600 no
    C10 C11 . . 1.383(3) no
    C10 C15 . . 1.375(3) no
    C11 C12 . . 1.383(3) no
    C12 C13 . . 1.384(3) no
    C13 C14 . . 1.382(3) no
    C13 C16 . . 1.507(4) no
    C14 C15 . . 1.386(3) no
    C11 H11 . . 0.9300 no
    C12 H12 . . 0.9300 no
    C14 H14 . . 0.9300 no
    C15 H15 . . 0.9300 no
    C16 H16C . . 0.9600 no
    C16 H16A . . 0.9600 no
    C16 H16B . . 0.9600 no
loop_
    _geom_angle_atom_site_label_1
    _geom_angle_atom_site_label_2
    _geom_angle_atom_site_label_3
    _geom_angle_site_symmetry_1
    _geom_angle_site_symmetry_2
    _geom_angle_site_symmetry_3
    _geom_angle
    _geom_angle_publ_flag
    O2 S1 C10 . . . 107.61(11) no
    O2 S1 O3 . . . 113.02(12) no
    O2 S1 O4 . . . 111.53(11) no
    O4 S1 C10 . . . 105.38(9) no
    O3 S1 O4 . . . 112.26(10) no
    O3 S1 C10 . . . 106.50(9) no
    H5A O5 H5B . . . 96(7) no
    C1 N1 C8 . . . 123.39(18) no
    N3 N2 C7 . . . 118.69(19) no
    N3 N2 C8 . . . 117.1(2) no
    C7 N2 C8 . . . 124.06(17) no
    C1 N1 H1 . . . 116.1(17) no
    C8 N1 H1 . . . 120.3(17) no
    N2 N3 H3A . . . 103(2) no
    H3A N3 H3B . . . 109(3) no
    N2 N3 H3B . . . 105(2) no
    C2 C1 C6 . . . 121.2(2) no
    N1 C1 C2 . . . 120.53(19) no
    N1 C1 C6 . . . 118.30(17) no
    C1 C2 C3 . . . 118.5(2) no
    C2 C3 C4 . . . 121.0(2) no
    C3 C4 C5 . . . 120.5(3) no
    C4 C5 C6 . . . 119.8(2) no
    C5 C6 C7 . . . 120.83(19) no
    C1 C6 C7 . . . 120.12(19) no
    C1 C6 C5 . . . 119.05(19) no
    N2 C7 C6 . . . 114.30(17) no
    O1 C7 N2 . . . 119.2(2) no
    O1 C7 C6 . . . 126.5(2) no
    N2 C8 C9 . . . 120.72(19) no
    N1 C8 N2 . . . 119.8(2) no
    N1 C8 C9 . . . 119.51(19) no
    C1 C2 H2 . . . 121.00 no
    C3 C2 H2 . . . 121.00 no
    C4 C3 H3 . . . 120.00 no
    C2 C3 H3 . . . 119.00 no
    C5 C4 H4 . . . 120.00 no
    C3 C4 H4 . . . 120.00 no
    C4 C5 H5 . . . 120.00 no
    C6 C5 H5 . . . 120.00 no
    C8 C9 H9A . . . 109.00 no
    C8 C9 H9B . . . 109.00 no
    C8 C9 H9C . . . 109.00 no
    H9A C9 H9B . . . 109.00 no
    H9A C9 H9C . . . 109.00 no
    H9B C9 H9C . . . 110.00 no
    S1 C10 C11 . . . 119.63(15) no
    S1 C10 C15 . . . 119.88(15) no
    C11 C10 C15 . . . 120.33(18) no
    C10 C11 C12 . . . 119.49(19) no
    C11 C12 C13 . . . 121.21(19) no
    C12 C13 C14 . . . 118.2(2) no
    C14 C13 C16 . . . 120.3(2) no
    C12 C13 C16 . . . 121.5(2) no
    C13 C14 C15 . . . 121.4(2) no
    C10 C15 C14 . . . 119.38(19) no
    C12 C11 H11 . . . 120.00 no
    C10 C11 H11 . . . 120.00 no
    C11 C12 H12 . . . 119.00 no
    C13 C12 H12 . . . 119.00 no
    C15 C14 H14 . . . 119.00 no
    C13 C14 H14 . . . 119.00 no
    C10 C15 H15 . . . 120.00 no
    C14 C15 H15 . . . 120.00 no
    C13 C16 H16B . . . 109.00 no
    C13 C16 H16C . . . 109.00 no
    C13 C16 H16A . . . 109.00 no
    H16A C16 H16C . . . 109.00 no
    H16B C16 H16C . . . 109.00 no
    H16A C16 H16B . . . 109.00 no
loop_
    _geom_torsion_atom_site_label_1
    _geom_torsion_atom_site_label_2
    _geom_torsion_atom_site_label_3
    _geom_torsion_atom_site_label_4
    _geom_torsion_site_symmetry_1
    _geom_torsion_site_symmetry_2
    _geom_torsion_site_symmetry_3
    _geom_torsion_site_symmetry_4
    _geom_torsion
    _geom_torsion_publ_flag
    O4 S1 C10 C11 . . . . -78.48(18) no
    O4 S1 C10 C15 . . . . 96.94(18) no
    O2 S1 C10 C11 . . . . 162.40(17) no
    O2 S1 C10 C15 . . . . -22.2(2) no
    O3 S1 C10 C11 . . . . 40.94(19) no
    O3 S1 C10 C15 . . . . -143.64(17) no
    C1 N1 C8 C9 . . . . 179.25(18) no
    C8 N1 C1 C6 . . . . -0.1(3) no
    C1 N1 C8 N2 . . . . -1.8(3) no
    C8 N1 C1 C2 . . . . -179.68(19) no
    N3 N2 C7 O1 . . . . 2.0(3) no
    C7 N2 C8 C9 . . . . -177.77(19) no
    N3 N2 C7 C6 . . . . -178.09(19) no
    C8 N2 C7 O1 . . . . 177.4(2) no
    C8 N2 C7 C6 . . . . -2.7(3) no
    N3 N2 C8 N1 . . . . 178.78(19) no
    N3 N2 C8 C9 . . . . -2.3(3) no
    C7 N2 C8 N1 . . . . 3.3(3) no
    C2 C1 C6 C7 . . . . -179.83(19) no
    N1 C1 C6 C5 . . . . -179.51(19) no
    N1 C1 C2 C3 . . . . 179.3(2) no
    C6 C1 C2 C3 . . . . -0.3(3) no
    N1 C1 C6 C7 . . . . 0.6(3) no
    C2 C1 C6 C5 . . . . 0.1(3) no
    C1 C2 C3 C4 . . . . 0.7(4) no
    C2 C3 C4 C5 . . . . -0.8(4) no
    C3 C4 C5 C6 . . . . 0.6(4) no
    C4 C5 C6 C7 . . . . 179.7(2) no
    C4 C5 C6 C1 . . . . -0.2(3) no
    C5 C6 C7 N2 . . . . -179.2(2) no
    C1 C6 C7 O1 . . . . -179.4(2) no
    C1 C6 C7 N2 . . . . 0.7(3) no
    C5 C6 C7 O1 . . . . 0.7(4) no
    S1 C10 C11 C12 . . . . 174.65(16) no
    C15 C10 C11 C12 . . . . -0.8(3) no
    S1 C10 C15 C14 . . . . -174.44(17) no
    C11 C10 C15 C14 . . . . 0.9(3) no
    C10 C11 C12 C13 . . . . -0.5(3) no
    C11 C12 C13 C14 . . . . 1.5(3) no
    C11 C12 C13 C16 . . . . -178.8(2) no
    C12 C13 C14 C15 . . . . -1.3(4) no
    C16 C13 C14 C15 . . . . 179.0(2) no
    C13 C14 C15 C10 . . . . 0.1(3) no
loop_
    _geom_hbond_atom_site_label_D
    _geom_hbond_atom_site_label_H
    _geom_hbond_atom_site_label_A
    _geom_hbond_site_symmetry_A
    _geom_hbond_distance_DH
    _geom_hbond_distance_HA
    _geom_hbond_distance_DA
    _geom_hbond_angle_DHA
    _geom_hbond_publ_flag
    N1 H1 O4 1_565 0.89(3) 1.89(3) 2.734(3) 158(3) yes
    N3 H3A O1 . 0.83(3) 2.31(4) 2.693(3) 109(3) yes
    N3 H3B O3 2_565 0.86(3) 2.22(3) 2.963(3) 146(3) yes
    O5 H5A O3 1_565 0.73(5) 2.16(5) 2.871(3) 166(7) yes
    O5 H5B O2 . 0.82(6) 2.07(6) 2.862(4) 162(5) yes
    C4 H4 O5 3_445 0.93 2.58 3.423(5) 152 yes
    C9 H9C O4 1_565 0.96 2.43 3.251(3) 144 yes
    C2 H2 CgC 1_565 0.93 2.84 3.533(2) 132 yes
    S1 O2 CgB . 1.4420(13) 3.169(2) 3.8430(9) 106.86(10) yes
