# Supplementary material for: 3-Amino-2-methyl-4-oxo-3,4-dihydro­quinazolin-1-ium p-toluene­sulfonate monohydrate
Source: Acta Crystallogr Sect E Struct Rep Online. 2009 Apr 18;65(Pt 5):o1051. doi: 10.1107/S1600536809013841 (PMC2977733; doi:10.1107/S1600536809013841)
Supplement: Supplementary file 2 [file e-65-o1051-Isup2.hkl]

#
# h,k,l, Fc-squared, Fo-squared, sigma(Fo-squared) and status flag
#
data_I
_shelx_title ' MS9_0m in Cc'
_shelx_refln_list_code          4
_shelx_F_calc_maximum      254.02
_exptl_crystal_F_000       768.00
_reflns_d_resolution_high  0.7353
 
loop_
 _symmetry_equiv_pos_as_xyz
 'x, y, z'
 'x, -y, z+1/2'
 'x+1/2, y+1/2, z'
 'x+1/2, -y+1/2, z+1/2'
 
_cell_length_a    20.8380
_cell_length_b     6.2769
_cell_length_c    14.7897
_cell_angle_alpha  90.000
_cell_angle_beta  116.676
_cell_angle_gamma  90.000
 
_shelx_F_squared_multiplier     1.000
 
loop_
 _refln_index_h
 _refln_index_k
 _refln_index_l
 _refln_F_squared_calc
 _refln_F_squared_meas
 _refln_F_squared_sigma
 _refln_observed_status
   7   1 -19       47.05       75.54      5.76 o
  11   1 -19       27.67       38.44      4.03 o
   8   2 -19      255.93      275.37     14.33 o
  10   2 -19      127.76      134.84     10.43 o
  12   2 -19       31.84       40.36      6.52 o
  14   2 -19       22.81       31.92      6.14 o
  16   2 -19       41.32       56.29      7.16 o
   1   1 -18       10.60       20.79      4.54 o
   3   1 -18       40.87       50.98      5.69 o
   5   1 -18        5.11        4.03      4.09 o
   7   1 -18      175.23      209.93      9.91 o
   9   1 -18       36.81       49.76      5.18 o
  11   1 -18       23.93       24.05      4.35 o
  13   1 -18       20.58       21.17      4.29 o
  15   1 -18        1.17        4.29      3.84 o
  17   1 -18        2.82        8.32      3.90 o
  19   1 -18       33.35       37.42      5.05 o
  21   1 -18       79.99       85.84      7.10 o
   4   2 -18       22.53        6.91      5.69 o
   6   2 -18       34.88       37.16      6.65 o
   8   2 -18       84.87       93.71      8.96 o
  10   2 -18       48.04       59.36      7.36 o
  12   2 -18        1.35       -4.73      4.73 o
  14   2 -18        3.65        2.56      5.05 o
  16   2 -18       38.65       37.93      6.46 o
  18   2 -18       22.60       29.23      6.27 o
  20   2 -18        3.84        5.12      5.44 o
   5   3 -18       19.77       32.30      7.16 o
   7   3 -18       51.60       55.01      8.19 o
   9   3 -18       12.53       13.37      6.59 o
  11   3 -18       86.85       93.45      9.66 o
  13   3 -18       52.21       47.85      8.12 o
  15   3 -18      118.48      109.70     10.62 o
  17   3 -18       22.30       27.44      7.23 o
  -1   1 -17       11.93       23.99      5.25 o
   1   1 -17       11.85       18.29      4.99 o
   3   1 -17       18.77       27.70      4.93 o
   5   1 -17       87.72      104.45      7.87 o
   7   1 -17       81.68       96.08      7.36 o
   9   1 -17       49.60       48.68      5.56 o
  11   1 -17        7.22       10.17      4.09 o
  13   1 -17       50.25       65.95      6.14 o
  15   1 -17       73.12       82.96      7.16 o
  17   1 -17       43.88       41.39      5.44 o
  19   1 -17        4.78       14.07      4.54 o
  21   1 -17        4.00        1.28      4.67 o
  23   1 -17       12.14       13.05      5.18 o
   0   2 -17       30.47       33.52      6.78 o
   2   2 -17       40.28       47.33      7.23 o
   4   2 -17       14.85       22.00      5.88 o
   6   2 -17       25.20       31.15      6.27 o
   8   2 -17       99.01      130.10      9.79 o
  10   2 -17      101.55      113.22      9.40 o
  12   2 -17       62.33       67.16      7.42 o
  14   2 -17       16.95       35.76      6.20 o
  16   2 -17       31.71       48.23      7.23 o
  18   2 -17       47.56       48.10      7.42 o
  20   2 -17      105.03      103.18      9.59 o
  22   2 -17       55.27       67.61      8.25 o
   1   3 -17       32.38       46.31      8.25 o
   3   3 -17       10.82       11.07      6.52 o
   5   3 -17        5.39        4.03      5.88 o
   7   3 -17        7.23        3.52      5.82 o
   9   3 -17       16.64        8.96      5.88 o
  11   3 -17       10.58       12.35      6.20 o
  13   3 -17        8.59       15.16      6.46 o
  15   3 -17       25.99       42.92      7.42 o
  17   3 -17        8.14        2.30      6.20 o
  19   3 -17        8.51        0.00      6.46 o
   6   4 -17       31.53       31.85      7.87 o
   8   4 -17        1.37       -0.90      6.20 o
  10   4 -17       28.48       29.62      7.80 o
  12   4 -17       29.11       21.88      7.87 o
  14   4 -17       13.47       11.19      7.48 o
  16   4 -17       25.93       31.15      8.38 o
  -3   1 -16       78.76       75.73      7.48 o
  -1   1 -16      152.92      168.29      9.91 o
   1   1 -16       39.54       46.57      5.82 o
   3   1 -16       27.42       29.55      5.12 o
   5   1 -16      204.62      199.25     10.43 o
   7   1 -16      191.19      180.70      9.91 o
   9   1 -16       56.20       62.75      6.08 o
  11   1 -16       69.94       76.57      7.04 o
  13   1 -16       45.60       45.54      5.63 o
  15   1 -16       89.00       82.19      7.04 o
  17   1 -16       61.27       66.52      6.33 o
  19   1 -16       33.28       48.68      6.01 o
  21   1 -16       47.32       46.12      6.20 o
  23   1 -16       67.84       65.50      7.16 o
  25   1 -16        7.04       15.42      5.69 o
  -2   2 -16       38.72       40.11      7.36 o
   0   2 -16       30.43       30.06      6.52 o
   2   2 -16       14.31       11.77      5.44 o
   4   2 -16       33.19       34.03      6.40 o
   6   2 -16      170.00      189.59     11.32 o
   8   2 -16       90.58      107.52      9.15 o
  10   2 -16        2.87       -2.62      4.35 o
  12   2 -16       45.55       21.49      5.69 o
  14   2 -16       83.74       81.36      7.93 o
  16   2 -16       40.83       45.35      6.78 o
  18   2 -16       46.42       48.04      7.04 o
  20   2 -16       22.63       23.09      6.40 o
  22   2 -16       49.13       42.09      7.55 o
  24   2 -16       15.07       19.77      6.72 o
  -1   3 -16       23.11       27.63      7.48 o
   1   3 -16       52.03       58.02      8.57 o
   3   3 -16       46.93       52.26      8.19 o
   5   3 -16      162.94      169.83     12.22 o
   7   3 -16      237.43      227.20     14.07 o
   9   3 -16       86.67       92.30      9.47 o
  11   3 -16       23.81       20.15      6.33 o
  13   3 -16      141.29      134.45     10.81 o
  15   3 -16      125.61      102.02     10.11 o
  17   3 -16       51.75       44.78      7.42 o
  19   3 -16       85.04       86.93      9.72 o
  21   3 -16        5.41       14.84      7.04 o
   2   4 -16       37.87       28.85      7.80 o
   4   4 -16       89.10      102.22     10.49 o
   6   4 -16       58.28       58.91      8.89 o
   8   4 -16       39.24       33.01      8.00 o
  10   4 -16       67.47       76.31      9.53 o
  12   4 -16       84.69       87.50     10.11 o
  14   4 -16       70.03       69.98      9.47 o
  16   4 -16       83.31       98.44     10.81 o
  18   4 -16       37.55       55.78      9.59 o
   7   5 -16       22.64       13.24      7.42 o
   9   5 -16       11.21       13.11      7.87 o
  11   5 -16        5.61        1.66      7.04 o
  13   5 -16       16.39       33.90      8.89 o
  -5   1 -15        1.71       -0.13      4.86 o
  -3   1 -15       13.18       16.18      5.18 o
  -1   1 -15        2.35        5.44      4.29 o
   1   1 -15        9.07        3.97      4.35 o
   3   1 -15       19.50       27.31      5.12 o
   5   1 -15      127.91      133.24      8.76 o
   7   1 -15      219.01      190.23     10.49 o
   9   1 -15      119.25      121.47      8.38 o
  11   1 -15      182.06      184.47      9.98 o
  13   1 -15      111.46      123.39      8.38 o
  15   1 -15       26.65       27.89      5.12 o
  17   1 -15       15.82       12.60      4.67 o
  19   1 -15       47.88       54.75      6.27 o
  21   1 -15       90.75      102.92      8.44 o
  23   1 -15        3.41        1.73      4.93 o
  25   1 -15       36.37       37.23      6.78 o
  -6   2 -15       50.12       70.62      8.89 o
  -4   2 -15      238.94      255.67     14.33 o
  -2   2 -15      114.93      103.43      9.66 o
   0   2 -15       61.32       70.55      7.87 o
   2   2 -15       20.20        8.25      5.37 o
   4   2 -15      500.24      480.70     20.47 o
   6   2 -15      313.33      308.44     15.29 o
   8   2 -15      141.74      140.40     10.23 o
  10   2 -15       63.74       72.54      7.74 o
  12   2 -15      386.93      338.57     16.18 o
  14   2 -15      210.82      191.70     11.64 o
  16   2 -15      119.71      135.67     10.17 o
  18   2 -15      128.57      144.37     10.62 o
  20   2 -15      163.44      177.89     11.58 o
  22   2 -15      143.92      163.88     11.64 o
  24   2 -15        4.08        2.69      5.76 o
  -3   3 -15       10.64       14.33      6.97 o
  -1   3 -15       73.13       97.16      9.85 o
   1   3 -15       93.86      116.22     10.68 o
   3   3 -15       60.77       80.08      9.02 o
   5   3 -15      129.39      142.26     11.13 o
   7   3 -15       36.89       31.98      6.91 o
   9   3 -15       44.75       52.71      7.61 o
  11   3 -15      371.31      355.39     17.78 o
  13   3 -15      331.41      297.37     15.99 o
  15   3 -15       48.48       31.34      7.23 o
  17   3 -15       16.04       17.72      6.59 o
  19   3 -15       53.25       84.56      9.40 o
  21   3 -15       47.05       55.78      8.38 o
  23   3 -15       12.11       17.33      7.55 o
  -2   4 -15        7.11       17.27      7.23 o
   0   4 -15       15.41       14.58      7.16 o
   2   4 -15       11.51       10.04      6.46 o
   4   4 -15       61.22       46.57      8.44 o
   6   4 -15       25.50       20.34      6.59 o
   8   4 -15       53.67       41.71      7.61 o
  10   4 -15        6.40        6.91      6.08 o
  12   4 -15       41.76       26.61      7.36 o
  14   4 -15        9.99       16.12      6.72 o
  16   4 -15       22.60       11.00      6.97 o
  18   4 -15       21.03       17.53      7.68 o
  20   4 -15       19.56        6.65      6.97 o
   3   5 -15      136.10      151.21     13.11 o
   5   5 -15       48.20       65.50      9.59 o
   7   5 -15       84.39       96.46     10.75 o
   9   5 -15      100.38       95.12     10.75 o
  11   5 -15       47.74       60.38      9.27 o
  13   5 -15       29.63       37.80      8.44 o
  15   5 -15       76.15       63.77      9.85 o
  17   5 -15       33.60       44.65      9.27 o
  -8   0 -14       94.57      105.67      7.61 o
  -6   0 -14       74.06       85.65      6.59 o
  -4   0 -14       51.45       60.83      5.63 o
  -2   0 -14      122.82      142.00      7.55 o
   0   0 -14      153.39      146.03      7.61 o
   2   0 -14      291.33      288.48     11.19 o
   4   0 -14     1100.44     1167.74     35.95 o
   6   0 -14      606.07      626.53     14.45 o
   8   0 -14      181.78      197.29      5.68 o
  10   0 -14      326.43      311.82      7.89 o
  12   0 -14       58.33       51.05      3.19 o
  14   0 -14      244.00      230.27      9.27 o
  16   0 -14      107.14      118.85      6.46 o
  18   0 -14      360.82      337.03     12.92 o
  20   0 -14       35.11       35.88      4.41 o
  22   0 -14       25.08       22.52      4.29 o
  24   0 -14       70.00       87.57      6.78 o
  26   0 -14       74.02      102.15      7.42 o
  -7   1 -14       21.94       19.83      5.76 o
  -5   1 -14       42.65       37.36      6.01 o
  -3   1 -14        9.73        9.59      4.73 o
  -1   1 -14       56.10       57.76      6.52 o
   1   1 -14        5.54        1.92      4.16 o
   3   1 -14      338.94      319.89     14.33 o
   5   1 -14       68.72       69.85      6.46 o
   7   1 -14      106.10       93.07      7.55 o
   9   1 -14       74.59       73.69      7.10 o
  11   1 -14       56.20       69.34      6.40 o
  13   1 -14       79.83       90.13      7.42 o
  15   1 -14       97.45       87.31      7.48 o
  17   1 -14      110.23      125.63      8.89 o
  19   1 -14      300.51      317.07     14.90 o
  21   1 -14       97.04      104.90      8.83 o
  23   1 -14        6.75        8.32      5.37 o
  25   1 -14       36.37       33.58      6.65 o
  -8   2 -14       13.51       17.21      6.52 o
  -6   2 -14       34.12       39.79      7.16 o
  -4   2 -14      103.72      103.69      9.85 o
  -2   2 -14       23.44       29.68      6.40 o
   0   2 -14       19.33        7.29      4.93 o
   2   2 -14        8.24        2.88      4.80 o
   4   2 -14        3.70        2.62      4.61 o
   6   2 -14       82.17       82.96      7.87 o
   8   2 -14       58.16       57.25      6.91 o
  10   2 -14       71.15       67.80      7.42 o
  12   2 -14      235.02      224.52     12.41 o
  14   2 -14      218.74      208.01     12.41 o
  16   2 -14       14.58       22.07      5.63 o
  18   2 -14       41.38       37.55      6.72 o
  20   2 -14      130.97      142.83     10.68 o
  22   2 -14       52.41       44.65      7.48 o
  24   2 -14        3.39        4.61      5.76 o
  -5   3 -14       87.11       99.79     10.55 o
  -3   3 -14        2.60       -5.18      5.18 o
  -1   3 -14       94.99      104.33      9.72 o
   1   3 -14       26.84       19.51      6.46 o
   3   3 -14       78.17       79.64      8.64 o
   5   3 -14       15.71       11.00      6.27 o
   7   3 -14      193.58      175.26     11.83 o
   9   3 -14      180.46      190.62     12.47 o
  11   3 -14      619.04      616.88     25.07 o
  13   3 -14      221.84      217.80     13.18 o
  15   3 -14       90.55       90.83      9.15 o
  17   3 -14       79.91       80.47      8.76 o
  19   3 -14       23.64       18.93      6.59 o
  21   3 -14        5.82       16.89      6.65 o
  23   3 -14       29.47       29.68      8.06 o
  -4   4 -14       59.15       49.96      8.89 o
  -2   4 -14       65.21       72.02      9.53 o
   0   4 -14       69.08       98.06      9.98 o
   2   4 -14       77.53       91.79      9.66 o
   4   4 -14       18.40       25.14      6.72 o
   6   4 -14       19.46       31.53      7.16 o
   8   4 -14       96.76       99.08      9.79 o
  10   4 -14      114.24      108.61     10.49 o
  12   4 -14      119.09      123.13     10.81 o
  14   4 -14       42.25       58.02      8.25 o
  16   4 -14       16.17       20.34      7.16 o
  18   4 -14       70.02       75.80      9.85 o
  20   4 -14       42.89       37.80      8.32 o
  22   4 -14       50.10       53.54      9.66 o
  -1   5 -14        8.45       14.90      7.36 o
   1   5 -14        0.31       -0.64      6.40 o
   3   5 -14        8.76        6.08      6.52 o
   5   5 -14       19.61       20.08      7.16 o
   7   5 -14        7.89       21.81      7.04 o
   9   5 -14       10.83       16.25      6.78 o
  11   5 -14       34.87       29.04      7.48 o
  13   5 -14       44.44       49.76      8.96 o
  15   5 -14        7.99       11.07      6.78 o
  17   5 -14       12.56        4.16      7.04 o
  19   5 -14       36.56       35.18      9.02 o
   6   6 -14       51.13       64.80     10.17 o
   8   6 -14        6.44       13.24      7.42 o
  10   6 -14       19.80       30.70      8.25 o
  12   6 -14       40.13       61.53      9.53 o
  -9   1 -13       50.99       44.71      7.23 o
  -7   1 -13      121.74      123.71      9.59 o
  -5   1 -13       33.55       43.30      6.33 o
  -3   1 -13       59.96       53.09      6.46 o
  -1   1 -13       65.11       65.95      6.65 o
   1   1 -13      162.05      176.54     10.30 o
   3   1 -13      217.59      220.61     11.13 o
   5   1 -13      216.79      173.28      9.79 o
   7   1 -13      159.71      140.21      8.70 o
   9   1 -13      292.62      301.59     13.37 o
  11   1 -13      564.45      610.10     22.13 o
  13   1 -13      849.99      821.37     28.46 o
  15   1 -13      325.08      312.53     14.01 o
  17   1 -13      351.64      334.41     14.71 o
  19   1 -13       52.37       44.07      6.27 o
  21   1 -13       43.05       41.26      6.33 o
  23   1 -13       13.22        7.74      5.18 o
  25   1 -13       19.25       21.56      6.46 o
  27   1 -13       20.03       17.72      6.52 o
 -10   2 -13       15.09       15.67      6.59 o
  -8   2 -13       70.35       73.82      8.76 o
  -6   2 -13       16.19       18.87      6.27 o
  -4   2 -13      212.38      205.26     12.73 o
  -2   2 -13      128.83      127.42      9.72 o
   0   2 -13       99.62      100.62      8.64 o
   2   2 -13      340.34      323.60     15.22 o
   4   2 -13      262.02      257.59     13.30 o
   6   2 -13      136.58      144.62      9.72 o
   8   2 -13       65.44       47.01      6.33 o
  10   2 -13       25.00       26.29      5.44 o
  12   2 -13      176.85      161.77     10.43 o
  14   2 -13      141.36      126.27     10.04 o
  16   2 -13      185.24      178.40     11.32 o
  18   2 -13       50.21       39.15      6.78 o
  20   2 -13      176.02      160.30     10.94 o
  22   2 -13       34.43       34.99      6.84 o
  24   2 -13       73.34       73.18      8.89 o
  26   2 -13       80.36       96.91     10.23 o
  -7   3 -13       11.66        9.47      6.27 o
  -5   3 -13       51.34       46.57      7.87 o
  -3   3 -13       99.74       99.08      9.66 o
  -1   3 -13       12.37       19.19      6.08 o
   1   3 -13       74.29       67.36      8.06 o
   3   3 -13      268.65      261.30     14.46 o
   5   3 -13      513.87      525.02     21.81 o
   7   3 -13       87.83       84.56      8.57 o
   9   3 -13      116.67      104.07      9.40 o
  11   3 -13       26.41       17.65      5.76 o
  13   3 -13       98.14       83.15      8.44 o
  15   3 -13       96.32       96.84      9.34 o
  17   3 -13       10.31       16.76      6.40 o
  19   3 -13       11.21       19.19      6.59 o
  21   3 -13        0.81        1.41      6.14 o
  23   3 -13       11.34       13.88      6.97 o
  25   3 -13       18.39       15.16      7.36 o
  -6   4 -13       50.09       49.32      8.89 o
  -4   4 -13        5.32        9.08      6.52 o
  -2   4 -13       34.59       46.69      8.19 o
   0   4 -13       69.06       61.09      8.51 o
   2   4 -13       48.57       49.89      7.87 o
   4   4 -13        7.38        1.54      5.50 o
   6   4 -13       80.48      101.96      9.66 o
   8   4 -13       21.61       19.45      6.33 o
  10   4 -13       42.94       35.56      7.04 o
  12   4 -13      101.09       95.63      9.59 o
  14   4 -13      160.31      139.00     11.39 o
  16   4 -13      141.07      119.36     11.19 o
  18   4 -13       22.73       11.39      7.16 o
  20   4 -13        7.87        6.52      6.84 o
  22   4 -13        2.93       -4.29      6.59 o
  -3   5 -13       39.63       57.12      9.47 o
  -1   5 -13       49.08       51.68      9.15 o
   1   5 -13       63.13       73.56      9.34 o
   3   5 -13       24.84       29.49      7.48 o
   5   5 -13       27.44       35.44      7.80 o
   7   5 -13      100.03       82.64      9.79 o
   9   5 -13      134.41      141.43     11.58 o
  11   5 -13       42.30       38.70      7.80 o
  13   5 -13       90.74       93.64     10.30 o
  15   5 -13       65.06       64.28      9.08 o
  17   5 -13       13.91        8.89      7.29 o
  19   5 -13       28.72       30.96      8.64 o
   2   6 -13       20.98       23.35      8.19 o
   4   6 -13       40.53       38.12      8.83 o
   6   6 -13       72.56       97.29     11.32 o
   8   6 -13       81.04       93.45     10.81 o
  10   6 -13       62.03       71.32      9.79 o
  12   6 -13       30.00       29.36      8.06 o
  14   6 -13        9.09       25.20      8.25 o
 -12   0 -12       85.27      112.19      8.83 o
 -10   0 -12      166.24      176.10     10.23 o
  -8   0 -12      202.39      217.22     11.32 o
  -6   0 -12       84.13       84.82      7.23 o
  -4   0 -12      532.06      546.07     20.28 o
  -2   0 -12      344.77      342.02     13.62 o
   0   0 -12      117.36      102.79      6.78 o
   2   0 -12      776.64      754.17     22.13 o
   4   0 -12     1204.62     1206.20     26.62 o
   6   0 -12     1055.10      992.97     21.94 o
   8   0 -12     1702.08     1642.92     34.87 o
  10   0 -12     2794.06     2838.11     58.87 o
  12   0 -12      782.27      782.05     20.21 o
  14   0 -12      747.37      746.22     16.89 o
  16   0 -12      889.14      908.88     29.36 o
  18   0 -12       42.77       39.34      4.80 o
  20   0 -12       87.71       78.74      6.84 o
  22   0 -12       71.07       75.09      7.04 o
  24   0 -12      100.00       91.66      7.74 o
  26   0 -12      291.77      306.52     13.94 o
 -11   1 -12       35.48       37.42      6.72 o
  -9   1 -12       42.28       41.51      6.72 o
  -7   1 -12      242.42      251.38     13.30 o
  -5   1 -12      468.39      447.69     19.06 o
  -3   1 -12       84.85       79.12      7.48 o
  -1   1 -12      120.63      118.02      8.44 o
   1   1 -12      309.11      302.62     13.62 o
   3   1 -12      182.65      165.73      9.66 o
   5   1 -12      234.68      209.48     10.75 o
   7   1 -12      212.70      207.57     10.75 o
   9   1 -12      453.16      436.82     16.95 o
  11   1 -12     1462.32     1435.12     46.69 o
  13   1 -12      198.78      194.45     10.55 o
  15   1 -12      132.88      134.71      8.89 o
  17   1 -12      108.22       93.90      8.12 o
  19   1 -12      275.01      267.37     12.92 o
  21   1 -12       62.81       56.10      6.91 o
  23   1 -12      121.11      115.52      9.47 o
  25   1 -12       76.45       90.45      8.89 o
  27   1 -12        4.01        6.84      6.20 o
 -10   2 -12       19.14       19.00      6.46 o
  -8   2 -12        7.99       24.43      6.72 o
  -6   2 -12        0.97        6.84      5.56 o
  -4   2 -12       31.83       28.27      6.01 o
  -2   2 -12       72.08       65.44      7.61 o
   0   2 -12      145.55      144.18     10.17 o
   2   2 -12      138.14      121.85      9.02 o
   4   2 -12       94.16       90.70      7.87 o
   6   2 -12       68.89       71.42      5.31 o
   8   2 -12      471.29      458.37     33.77 o
  10   2 -12      225.77      201.62     11.39 o
  12   2 -12      220.00      225.80     11.83 o
  14   2 -12      149.67      120.77      9.34 o
  16   2 -12       87.01       65.31      7.42 o
  18   2 -12      148.80      153.26     11.00 o
  20   2 -12       16.66       10.75      5.69 o
  22   2 -12        7.41        9.08      5.76 o
  24   2 -12       12.32       18.17      6.72 o
  26   2 -12        9.35       12.98      7.16 o
  -9   3 -12      120.58      135.16     11.71 o
  -7   3 -12       98.80      103.56     10.17 o
  -5   3 -12       53.09       52.52      7.87 o
  -3   3 -12      138.37      140.53     11.00 o
  -1   3 -12       17.47       19.70      5.88 o
   1   3 -12      439.91      406.69     18.49 o
   3   3 -12      943.97      910.80     33.07 o
   5   3 -12      219.70      224.09      9.91 o
   7   3 -12       46.69       50.04      4.94 o
   9   3 -12      194.54      169.13      8.83 o
  11   3 -12      229.02      209.74     12.35 o
  13   3 -12      200.25      214.41     12.41 o
  15   3 -12      512.55      491.57     21.17 o
  17   3 -12       61.47       57.76      7.93 o
  19   3 -12      324.37      315.35     16.57 o
  21   3 -12       56.31       62.11      8.83 o
  23   3 -12       33.11       54.63      9.02 o
  25   3 -12        6.45       -5.31      6.59 o
  -8   4 -12        6.42       13.37      7.48 o
  -6   4 -12       33.51       35.88      7.93 o
  -4   4 -12       76.99       96.14      9.91 o
  -2   4 -12       73.27       76.82      9.02 o
   0   4 -12      201.18      217.74     13.50 o
   2   4 -12      283.32      261.74     14.71 o
   4   4 -12      320.41      318.42     16.44 o
   6   4 -12      242.99      266.29     10.86 o
   8   4 -12      117.02      107.12      7.14 o
  10   4 -12       65.40       67.55      5.95 o
  12   4 -12      121.44      130.55     10.55 o
  14   4 -12        7.15       13.62      6.01 o
  16   4 -12       60.40       76.12      9.02 o
  18   4 -12      139.46      155.56     12.35 o
  20   4 -12       51.45       55.20      8.96 o
  22   4 -12        3.57        5.95      7.36 o
  -5   5 -12       31.41       52.26      9.34 o
  -3   5 -12       41.07       62.05      9.34 o
  -1   5 -12       19.23       12.47      6.84 o
   1   5 -12        8.20       11.45      6.52 o
   3   5 -12       31.07       29.30      7.23 o
   5   5 -12        1.68       13.56      6.08 o
   7   5 -12       17.28       24.31      6.72 o
   9   5 -12        9.90       16.38      6.20 o
  11   5 -12        0.94        2.94      5.56 o
  13   5 -12        4.46        2.81      5.88 o
  15   5 -12       13.27       16.38      6.72 o
  17   5 -12       44.12       56.93      9.08 o
  19   5 -12       26.95       27.38      8.89 o
  21   5 -12       32.03       34.60      9.02 o
   0   6 -12       22.62       29.62      8.19 o
   2   6 -12        0.24        9.02      6.84 o
   4   6 -12        2.61        4.22      6.33 o
   6   6 -12       16.99       17.01      7.16 o
   8   6 -12       19.83       24.11      7.74 o
  10   6 -12        2.52       14.26      6.84 o
  12   6 -12       21.27       38.25      8.25 o
  14   6 -12        8.36       17.59      7.29 o
  16   6 -12        0.68        3.71      7.04 o
 -13   1 -11       24.34       36.62      3.63 o
 -11   1 -11      147.19      162.83      6.49 o
  -9   1 -11      137.63      149.59      5.95 o
  -7   1 -11      523.03      536.89     17.56 o
  -5   1 -11      416.05      411.42     17.72 o
  -3   1 -11      322.41      313.04     14.52 o
  -1   1 -11      135.53      137.08      8.57 o
   1   1 -11     1016.87      988.96     33.20 o
   3   1 -11      673.00      690.98     36.75 o
   5   1 -11      359.22      344.82      9.97 o
   7   1 -11      370.63      347.55     10.11 o
   9   1 -11      281.58      270.46     10.17 o
  11   1 -11      607.73      618.07     29.94 o
  13   1 -11      451.03      463.94     18.17 o
  15   1 -11      458.07      443.40     17.65 o
  17   1 -11      203.87      173.28     10.43 o
  19   1 -11      173.89      163.62     10.36 o
  21   1 -11       85.33       71.38      7.74 o
  23   1 -11      124.39      123.45      9.91 o
  25   1 -11      136.03      139.55      5.68 o
  27   1 -11        1.53        2.88      5.95 o
 -12   2 -11       52.08       65.44      9.08 o
 -10   2 -11       78.88       77.01      9.02 o
  -8   2 -11      229.21      230.59     13.56 o
  -6   2 -11       79.97       74.65      8.12 o
  -4   2 -11      122.52      111.75      9.21 o
  -2   2 -11       64.61       66.08      7.10 o
   0   2 -11      668.01      677.02     18.09 o
   2   2 -11      117.04      106.43      6.16 o
   4   2 -11      218.51      185.15     12.92 o
   6   2 -11      241.55      216.40      8.93 o
   8   2 -11     2175.87     2202.27     76.76 o
  10   2 -11     2530.58     2442.76    100.17 o
  12   2 -11       79.93       95.32      6.10 o
  14   2 -11      207.88      210.33      8.75 o
  16   2 -11      325.10      321.87     15.29 o
  18   2 -11      520.05      504.11     21.11 o
  20   2 -11       28.06       42.73      7.36 o
  22   2 -11      182.44      187.16     12.54 o
  24   2 -11       37.22       27.63      7.04 o
  26   2 -11       32.95       24.18      7.93 o
 -11   3 -11        2.49       -0.51      6.33 o
  -9   3 -11       18.74       14.07      6.33 o
  -7   3 -11       82.42      101.45     10.11 o
  -5   3 -11       43.20       37.55      6.84 o
  -3   3 -11       69.75       56.86      7.55 o
  -1   3 -11       99.17       85.52      8.32 o
   1   3 -11      175.68      184.86     13.66 o
   3   3 -11      182.79      176.61      9.31 o
   5   3 -11        3.48        4.56      3.33 o
   7   3 -11      119.73      123.71     16.73 o
   9   3 -11      225.54      197.26     13.59 o
  11   3 -11      163.19      134.96      8.12 o
  13   3 -11       36.57       35.61      5.76 o
  15   3 -11       94.18      115.90      9.59 o
  17   3 -11      166.30      159.34     11.19 o
  19   3 -11      322.42      337.48     17.21 o
  21   3 -11       34.00       34.73      7.55 o
  23   3 -11       55.82       69.72      9.21 o
  25   3 -11       79.69       99.98     10.68 o
 -10   4 -11       17.07       17.72      7.68 o
  -8   4 -11       27.33       48.87      8.64 o
  -6   4 -11        1.17        3.39      6.08 o
  -4   4 -11       45.98       49.44      7.80 o
  -2   4 -11        8.05        6.91      5.50 o
   0   4 -11      138.45      119.98     15.22 o
   2   4 -11       34.87       22.47      4.63 o
   4   4 -11       93.30       71.91     10.43 o
   6   4 -11      176.87      169.18      8.50 o
   8   4 -11      166.25      174.08      8.60 o
  10   4 -11       62.77       56.76      5.60 o
  12   4 -11       69.82       55.63      5.55 o
  14   4 -11      114.99      102.00      8.54 o
  16   4 -11       38.12       26.29      6.91 o
  18   4 -11      152.78      135.09     11.64 o
  20   4 -11       48.87       36.08      8.06 o
  22   4 -11        6.57       -1.47      6.65 o
  24   4 -11       27.54       25.39      8.19 o
  -7   5 -11       30.19       28.78      8.38 o
  -5   5 -11       13.31        6.52      6.52 o
  -3   5 -11       20.34       19.32      7.10 o
  -1   5 -11       77.32       85.33      9.40 o
   1   5 -11       57.84       59.99      6.25 o
   3   5 -11       88.53      101.77      7.23 o
   5   5 -11      184.01      172.59     12.28 o
   7   5 -11       47.19       37.16      5.27 o
   9   5 -11       13.90       11.43      4.36 o
  11   5 -11      151.17      141.42     18.33 o
  13   5 -11       13.15       21.12     12.60 o
  15   5 -11      134.22      141.49     11.77 o
  17   5 -11       53.33       54.24      9.08 o
  19   5 -11       62.30       64.60      9.72 o
  21   5 -11      102.44       91.60     11.32 o
  -2   6 -11        6.27       21.56      7.68 o
   0   6 -11      116.00      134.45     12.35 o
   2   6 -11       34.75       36.84      5.87 o
   4   6 -11       41.18       50.26      6.29 o
   6   6 -11       63.49       67.10      9.79 o
   8   6 -11       48.63       42.24     10.75 o
  10   6 -11       29.92       24.26      5.36 o
  12   6 -11       19.09       22.65      5.40 o
  14   6 -11       33.50       46.69      8.70 o
  16   6 -11       20.74       33.90      8.51 o
  18   6 -11       20.11       44.20      9.40 o
 -14   0 -10       41.54       36.84      6.14 o
 -12   0 -10      167.16      180.44     10.87 o
 -10   0 -10      244.95      248.89     12.79 o
  -8   0 -10      415.11      404.90     17.21 o
  -6   0 -10      395.18      398.63     16.06 o
  -4   0 -10      960.34      971.05     32.24 o
  -2   0 -10      408.55      400.42     15.16 o
   0   0 -10     2381.44     2527.75     66.41 o
   2   0 -10      402.00      374.89     12.43 o
   4   0 -10      303.32      256.18      6.09 o
   6   0 -10      672.55      766.04     24.44 o
   8   0 -10      834.12      886.51     16.48 o
  10   0 -10     2533.03     2635.65     45.64 o
  12   0 -10     1372.74     1324.57     35.73 o
  14   0 -10     2323.10     2269.72    121.09 o
  16   0 -10     1413.92     1359.45     43.37 o
  18   0 -10      300.91      256.12     12.15 o
  20   0 -10      225.06      210.89     10.62 o
  22   0 -10      152.05      124.60      9.02 o
  24   0 -10       94.75       96.46      8.51 o
  26   0 -10        3.77        4.03      5.18 o
  28   0 -10       31.49       37.68      6.91 o
 -15   1 -10       16.69       22.57      7.10 o
 -13   1 -10       14.03       23.35      8.35 o
 -11   1 -10       57.11       58.59      4.49 o
  -9   1 -10       26.66       25.16      5.31 o
  -7   1 -10      130.64      127.11      5.55 o
  -5   1 -10      188.93      194.32      4.91 o
  -3   1 -10       62.78       60.89      6.08 o
  -1   1 -10      975.60      945.55     26.96 o
   1   1 -10      653.46      692.71     14.31 o
   3   1 -10      384.91      371.45      8.84 o
   5   1 -10       41.13       37.80      3.05 o
   7   1 -10       84.12       77.09      4.50 o
   9   1 -10      388.60      421.67     22.04 o
  11   1 -10      300.04      316.32     18.76 o
  13   1 -10      268.51      281.61      7.45 o
  15   1 -10      580.15      579.79     15.74 o
  17   1 -10       58.87       63.40     11.51 o
  19   1 -10       33.40       30.43      2.90 o
  21   1 -10      153.61      154.00      6.18 o
  23   1 -10       91.64      107.47      5.41 o
  25   1 -10        0.23        0.00      3.06 o
  27   1 -10       15.18       14.13      6.97 o
 -14   2 -10        0.53        1.79      6.27 o
 -12   2 -10       29.96       39.72      7.42 o
 -10   2 -10       61.74       75.73      8.57 o
  -8   2 -10      259.53      262.13     14.39 o
  -6   2 -10       42.95       27.06      5.88 o
  -4   2 -10      356.79      306.07     15.29 o
  -2   2 -10      507.50      500.65     29.17 o
   0   2 -10       54.68       52.50      4.49 o
   2   2 -10       24.35       21.29      3.52 o
   4   2 -10        7.71       -0.69      2.84 o
   6   2 -10      271.37      315.58     10.07 o
   8   2 -10     1433.58     1494.05     56.45 o
  10   2 -10     1339.48     1311.50     37.77 o
  12   2 -10      278.94      288.46     10.02 o
  14   2 -10       57.50       63.22      5.01 o
  16   2 -10      222.47      234.18      9.25 o
  18   2 -10      619.54      590.14     23.86 o
  20   2 -10       76.54       55.33      7.55 o
  22   2 -10       90.04       92.94      9.02 o
  24   2 -10       15.08       15.54      6.65 o
  26   2 -10       11.22        9.34      7.23 o
 -13   3 -10       27.05       31.41      7.80 o
 -11   3 -10       63.01       69.02      8.89 o
  -9   3 -10       77.31       82.96      9.27 o
  -7   3 -10       98.20      100.62      9.47 o
  -5   3 -10      321.55      290.66     15.54 o
  -3   3 -10      121.68      101.67      6.63 o
  -1   3 -10      442.72      437.95     17.94 o
   1   3 -10       12.62       15.41      3.76 o
   3   3 -10      307.09      319.94     11.11 o
   5   3 -10      141.51      135.28      7.05 o
   7   3 -10      524.96      518.96     15.04 o
   9   3 -10      498.49      508.01     15.48 o
  11   3 -10      580.19      632.58     17.59 o
  13   3 -10      592.01      596.02     17.37 o
  15   3 -10       58.25       51.22      5.23 o
  17   3 -10       90.29       80.28      8.51 o
  19   3 -10       90.07       83.67      8.83 o
  21   3 -10      187.54      172.83     12.86 o
  23   3 -10      285.39      298.33     16.89 o
  25   3 -10       47.77       63.33      9.72 o
 -12   4 -10        4.28       -0.06      6.27 o
 -10   4 -10       34.45       50.15      8.83 o
  -8   4 -10       77.83       96.08     10.17 o
  -6   4 -10       78.44       86.35      9.40 o
  -4   4 -10       63.26       68.59      6.28 o
  -2   4 -10       43.89       36.42     10.39 o
   0   4 -10       47.50       52.01      5.25 o
   2   4 -10       48.68       44.37      5.06 o
   4   4 -10      262.20      273.37     11.77 o
   6   4 -10      253.18      271.47     26.00 o
   8   4 -10      267.63      281.28     10.71 o
  10   4 -10       82.71       89.43      6.27 o
  12   4 -10        5.90        3.88      3.82 o
  14   4 -10      219.66      237.19     10.19 o
  16   4 -10      287.14      277.74     11.47 o
  18   4 -10      119.16      133.11     11.45 o
  20   4 -10      121.42      138.29     11.90 o
  22   4 -10       60.78       73.37      9.85 o
  24   4 -10      102.63      149.81     13.56 o
  -9   5 -10        3.19       -3.33      6.33 o
  -7   5 -10        3.14        5.12      6.59 o
  -5   5 -10        8.80        4.41      6.01 o
  -3   5 -10        2.35        5.02      4.30 o
  -1   5 -10       28.19       42.95      5.55 o
   1   5 -10       69.78       73.04      6.27 o
   3   5 -10       34.44       37.82      5.11 o
   5   5 -10       80.20       85.08      7.80 o
   7   5 -10      191.93      194.06     13.59 o
   9   5 -10      239.16      235.55     10.20 o
  11   5 -10      100.15       97.55      6.92 o
  13   5 -10       36.41       28.71      5.15 o
  15   5 -10        2.28        1.33      4.29 o
  17   5 -10        4.80        4.48      6.27 o
  19   5 -10       43.68       76.82      9.79 o
  21   5 -10       38.91       45.67      9.27 o
  -2   6 -10       54.04       76.95     10.43 o
   0   6 -10       89.13      100.42     11.39 o
   2   6 -10       34.43       21.81      7.68 o
   4   6 -10       11.46       11.90      5.28 o
   6   6 -10       38.53       45.29      5.82 o
   8   6 -10       35.64       38.88      8.38 o
  10   6 -10       30.15       34.75      6.27 o
  12   6 -10        7.99        8.76      7.29 o
  14   6 -10        0.94        1.15      6.91 o
   1   7 -10       38.42       41.58     10.30 o
   3   7 -10      168.30      208.08     16.69 o
   5   7 -10      129.59      143.15     14.07 o
   7   7 -10       30.72       34.92      8.76 o
   9   7 -10       11.26        6.91      7.42 o
  11   7 -10       40.68       46.57     10.75 o
 -15   1  -9       67.28       79.47      5.65 o
 -13   1  -9       52.31       54.02      5.85 o
 -11   1  -9       91.24       83.23      5.12 o
  -9   1  -9       34.98       32.00      3.50 o
  -7   1  -9      260.70      255.96     11.39 o
  -5   1  -9      488.03      496.84     13.44 o
  -3   1  -9      864.54      848.69     18.99 o
  -1   1  -9      872.75      797.19     19.78 o
   1   1  -9      506.30      556.42     19.45 o
   3   1  -9       11.01        6.80      2.50 o
   5   1  -9       45.59       42.32      2.65 o
   7   1  -9       17.45       24.40      2.30 o
   9   1  -9      493.90      542.30     11.42 o
  11   1  -9      353.40      365.85      8.49 o
  13   1  -9     1721.62     1700.16     38.26 o
  15   1  -9      174.70      166.95      3.87 o
  17   1  -9       98.95       94.54      4.51 o
  19   1  -9       43.86       44.60      3.63 o
  21   1  -9      197.57      183.90      7.01 o
  23   1  -9       75.71       69.03      5.79 o
  25   1  -9        8.81        6.42      4.83 o
  27   1  -9        3.55       -2.90      3.42 o
 -16   2  -9       87.53      109.51     11.39 o
 -14   2  -9       26.92       28.27      6.97 o
 -12   2  -9      107.79      112.96     10.43 o
 -10   2  -9       82.31       70.04      8.06 o
  -8   2  -9      243.59      221.83     12.86 o
  -6   2  -9      479.68      466.17     14.46 o
  -4   2  -9      199.82      191.21      8.06 o
  -2   2  -9      568.79      576.59     34.09 o
   0   2  -9      347.88      320.73     10.54 o
   2   2  -9       96.46       79.90      5.15 o
   4   2  -9        4.80       -2.27      2.57 o
   6   2  -9      942.19      971.22     23.51 o
   8   2  -9     1187.13     1311.04     30.41 o
  10   2  -9      468.82      458.66     13.08 o
  12   2  -9      366.29      369.60     11.40 o
  14   2  -9      159.02      155.82      7.11 o
  16   2  -9      588.49      569.06     33.04 o
  18   2  -9      416.01      409.95     18.17 o
  20   2  -9      119.74      139.51     10.36 o
  22   2  -9       98.95      102.02      9.79 o
  24   2  -9        2.47        5.18      6.01 o
  26   2  -9       41.02       34.80      7.93 o
 -13   3  -9        8.45       21.04      7.04 o
 -11   3  -9        7.28        1.02      5.50 o
  -9   3  -9       87.25       79.51      8.76 o
  -7   3  -9       86.41       73.69      8.19 o
  -5   3  -9      112.03      111.84      7.05 o
  -3   3  -9      273.20      279.65     16.76 o
  -1   3  -9      364.44      336.09     11.49 o
   1   3  -9      407.35      413.68     12.97 o
   3   3  -9      296.24      281.62     10.10 o
   5   3  -9       49.18       38.02      4.07 o
   7   3  -9       26.73       25.55      3.66 o
   9   3  -9        4.64        4.06      3.07 o
  11   3  -9       86.46       81.23      5.56 o
  13   3  -9        1.44       -3.02      3.02 o
  15   3  -9       97.70      101.01      6.72 o
  17   3  -9      118.47      119.52      7.41 o
  19   3  -9       18.13       16.57      6.08 o
  21   3  -9       10.05        9.53      6.14 o
  23   3  -9       10.98       14.26      7.29 o
  25   3  -9        1.58        1.41      6.65 o
 -12   4  -9       12.28       15.48      7.36 o
 -10   4  -9      120.07      136.37     11.77 o
  -8   4  -9       37.61       23.16      6.65 o
  -6   4  -9       47.33       54.74      5.68 o
  -4   4  -9       53.76       47.13      5.35 o
  -2   4  -9      175.37      183.70      8.77 o
   0   4  -9      331.16      329.74     21.49 o
   2   4  -9      491.03      464.59     14.42 o
   4   4  -9       41.95       36.90      4.36 o
   6   4  -9      115.21      113.10      8.57 o
   8   4  -9      118.08      102.63      6.61 o
  10   4  -9      534.81      511.63     15.28 o
  12   4  -9      676.74      625.68     18.27 o
  14   4  -9      112.10      111.44     11.58 o
  16   4  -9      109.51       97.75      7.08 o
  18   4  -9       54.76       45.70     11.77 o
  20   4  -9       72.10       43.50      8.19 o
  22   4  -9       16.93       17.97      7.48 o
  24   4  -9       35.20       47.27      9.40 o
 -11   5  -9       34.32       37.04      8.76 o
  -9   5  -9       38.86       46.95      8.70 o
  -7   5  -9       20.19       33.20      7.55 o
  -5   5  -9       70.09       82.19      6.95 o
  -3   5  -9      328.79      344.10     18.23 o
  -1   5  -9      173.45      196.54      9.38 o
   1   5  -9      118.28      103.44      7.25 o
   3   5  -9      401.92      376.53     15.64 o
   5   5  -9      519.06      480.54     15.46 o
   7   5  -9      233.91      224.76      9.84 o
   9   5  -9      308.05      272.21     10.99 o
  11   5  -9      193.34      185.81     11.42 o
  13   5  -9      109.15      115.55      7.69 o
  15   5  -9       64.28       69.87      6.37 o
  17   5  -9      106.67      129.72      8.36 o
  19   5  -9       63.47       82.64     10.04 o
  21   5  -9       65.37       57.06      9.85 o
  -6   6  -9       49.46       50.60     10.17 o
  -4   6  -9       58.53       64.09      9.91 o
  -2   6  -9       68.53       74.39     10.23 o
   0   6  -9       17.58       20.15      7.10 o
   2   6  -9       24.69       28.46      7.68 o
   4   6  -9      116.63      129.98     12.09 o
   6   6  -9       80.74       93.45     10.17 o
   8   6  -9       10.06       -0.77      5.69 o
  10   6  -9       12.89        5.50      6.59 o
  12   6  -9       51.75       48.93      8.83 o
  14   6  -9       27.75       30.64      8.38 o
  16   6  -9       45.73       52.71      9.79 o
  -1   7  -9       44.38       32.94      8.89 o
   1   7  -9       49.86       71.06     10.43 o
   3   7  -9       11.12       22.26      7.80 o
   5   7  -9        3.56       -0.83      6.20 o
   7   7  -9        1.64        1.60      6.14 o
   9   7  -9        0.09       -2.37      6.52 o
  11   7  -9        4.96       -6.40      7.29 o
  13   7  -9       40.19       49.51     10.23 o
 -18   0  -8       35.54       47.97      7.48 o
 -16   0  -8       44.56       47.08      7.04 o
 -14   0  -8      164.34      165.80     10.75 o
 -12   0  -8      256.34      271.40     13.62 o
 -10   0  -8      957.09      887.70     31.47 o
  -8   0  -8     2955.90     2780.55     84.75 o
  -6   0  -8      620.68      606.38     17.70 o
  -4   0  -8      646.54      654.15     13.23 o
  -2   0  -8     5258.23     5471.09     92.41 o
   0   0  -8     4717.37     4739.16    115.33 o
   2   0  -8     1163.66     1100.06     27.44 o
   4   0  -8      554.13      610.94     23.79 o
   6   0  -8       93.99       71.92      8.35 o
   8   0  -8     2353.39     2425.59     73.14 o
  10   0  -8      891.78      810.59     18.72 o
  12   0  -8     1328.41     1353.10     28.35 o
  14   0  -8      532.53      534.71     13.77 o
  16   0  -8     1296.10     1314.95     37.76 o
  18   0  -8      550.54      511.59     19.19 o
  20   0  -8      755.06      707.64     25.65 o
  22   0  -8      769.61      792.40     28.27 o
  24   0  -8       46.41       53.79      6.78 o
  26   0  -8        6.64        3.39      5.56 o
  28   0  -8        6.41        9.02      6.20 o
 -17   1  -8       68.43       88.65     20.15 o
 -15   1  -8       38.23       52.84      4.84 o
 -13   1  -8       70.47       67.75      4.93 o
 -11   1  -8      219.14      231.67      8.28 o
  -9   1  -8      300.31      313.47      9.78 o
  -7   1  -8      393.19      404.62     13.96 o
  -5   1  -8      351.67      345.72      6.81 o
  -3   1  -8      290.31      272.53      5.37 o
  -1   1  -8      177.14      180.64      5.41 o
   1   1  -8      658.75      676.06     13.53 o
   3   1  -8     1368.77     1340.94     24.70 o
   5   1  -8     4269.80     4465.55     75.72 o
   7   1  -8    13127.63    13675.31    230.43 o
   9   1  -8      791.63      852.79     16.52 o
  11   1  -8      296.49      278.40      6.94 o
  13   1  -8      619.01      593.70      9.96 o
  15   1  -8      526.58      538.38      9.55 o
  17   1  -8      180.82      179.02      7.64 o
  19   1  -8      252.48      234.45      8.02 o
  21   1  -8       37.87       41.54      5.02 o
  23   1  -8      115.90      108.29      6.21 o
  25   1  -8       36.57       34.74      4.42 o
  27   1  -8       24.11       19.50      4.30 o
 -10   2  -8       12.51       18.29      5.37 o
  -8   2  -8      116.08      123.79     11.87 o
  -6   2  -8      400.20      401.02     12.60 o
  -4   2  -8      179.50      171.15     10.65 o
  -2   2  -8      396.26      400.41     12.07 o
   0   2  -8      696.34      664.38     18.74 o
   2   2  -8      753.41      770.08     19.37 o
   4   2  -8      699.05      732.88     18.24 o
   6   2  -8     2241.45     2264.75     50.50 o
   8   2  -8      223.91      232.23      8.30 o
  10   2  -8      169.95      186.91      7.25 o
  12   2  -8        8.92        2.64      2.73 o
  14   2  -8       32.29       35.58      4.00 o
  16   2  -8       47.86       49.39      4.73 o
  18   2  -8      145.72      154.04      7.77 o
  20   2  -8        4.75       -2.75      5.05 o
  22   2  -8      153.50      169.12     11.90 o
  24   2  -8       38.25       41.13      7.87 o
  26   2  -8        2.33        7.04      6.84 o
  -9   3  -8       13.18       14.05      6.75 o
  -7   3  -8      169.02      171.94     12.95 o
  -5   3  -8       42.20       37.03      4.45 o
  -3   3  -8     1265.39     1198.12     29.95 o
  -1   3  -8     1032.17      977.05     24.96 o
   1   3  -8      108.33      110.79      6.11 o
   3   3  -8      867.01      867.71     22.17 o
   5   3  -8      420.01      420.60     12.47 o
   7   3  -8      477.21      490.04     14.09 o
   9   3  -8       98.55       93.81      5.53 o
  11   3  -8      742.10      731.76     19.74 o
  13   3  -8      218.42      210.85      8.76 o
  15   3  -8     1952.63     1962.59     45.16 o
  17   3  -8      303.42      304.29     11.44 o
  19   3  -8      110.98      106.81      7.15 o
  21   3  -8        3.27       10.94      6.27 o
  23   3  -8       75.42       79.12      9.34 o
  25   3  -8        6.51        8.32      6.97 o
 -10   4  -8       81.63       86.80      9.59 o
  -8   4  -8      163.57      161.24      8.84 o
  -6   4  -8      155.84      163.86     10.39 o
  -4   4  -8      295.98      292.10     12.51 o
  -2   4  -8      612.72      590.25     17.26 o
   0   4  -8     1664.67     1601.95     38.30 o
   2   4  -8     1146.08     1090.75     27.20 o
   4   4  -8      472.52      429.44     13.43 o
   6   4  -8      109.27      109.12      6.46 o
   8   4  -8      642.47      617.24     18.13 o
  10   4  -8      209.72      209.60      8.93 o
  12   4  -8      819.59      808.33     21.60 o
  14   4  -8      454.88      461.64     14.60 o
  16   4  -8      330.40      370.76     15.00 o
  18   4  -8      210.96      231.10     11.61 o
  20   4  -8      121.46      160.23     12.28 o
  22   4  -8       92.34       99.15     10.75 o
  24   4  -8       94.36      135.09     12.86 o
 -11   5  -8       18.21       23.54      8.00 o
  -9   5  -8       36.87       43.27      6.12 o
  -7   5  -8       57.31       71.77      6.65 o
  -5   5  -8        1.84        3.73      4.00 o
  -3   5  -8       27.49       24.97      4.66 o
  -1   5  -8       66.28       61.74     14.17 o
   1   5  -8       25.08       35.25      4.69 o
   3   5  -8       54.76       49.46      5.08 o
   5   5  -8       72.03       53.48      5.50 o
   7   5  -8      130.19      129.45      7.33 o
   9   5  -8       76.56       65.92      5.69 o
  11   5  -8       15.98       20.82      4.42 o
  13   5  -8       66.74       82.76      6.42 o
  15   5  -8       69.67       73.44      6.52 o
  17   5  -8      122.23      146.34     11.64 o
  19   5  -8       41.69       45.07      7.55 o
  21   5  -8       15.20       27.57      8.44 o
  -8   6  -8       14.48       25.84      8.44 o
  -6   6  -8        1.02        6.08      6.97 o
  -4   6  -8       52.09       69.72      9.91 o
  -2   6  -8       42.74       49.64      8.51 o
   0   6  -8        0.49       -1.47      5.25 o
   2   6  -8       56.92       52.58      8.32 o
   4   6  -8      150.21      139.76     11.83 o
   6   6  -8       39.50       42.66      7.74 o
   8   6  -8       84.31       79.64      9.34 o
  10   6  -8       31.39       28.21      7.42 o
  12   6  -8        6.53       -1.09      6.01 o
  14   6  -8        0.43        9.02      6.65 o
  16   6  -8       24.98       16.25      7.93 o
  18   6  -8       42.66       49.32      9.98 o
  -3   7  -8       13.89        7.48      7.36 o
  -1   7  -8       14.11       12.60      7.36 o
   1   7  -8       27.38       26.87      7.87 o
   3   7  -8       58.84       55.20      9.40 o
   5   7  -8       26.60       18.42      7.42 o
   7   7  -8       12.93       27.19      7.55 o
   9   7  -8       16.63       19.06      7.36 o
  11   7  -8       20.44       30.26      8.57 o
  13   7  -8       21.84       23.16      8.51 o
  15   7  -8        7.35        6.01      7.80 o
 -19   1  -7       47.89       52.96      6.97 o
 -17   1  -7        7.35        2.37      4.41 o
 -15   1  -7       47.93       50.98      6.08 o
 -13   1  -7       22.98       21.49      4.54 o
 -11   1  -7      377.52      382.96     15.67 o
  -9   1  -7      498.33      509.17     14.19 o
  -7   1  -7      437.76      409.25     11.05 o
  -5   1  -7      156.19      148.41      4.81 o
  -3   1  -7     1694.21     1780.94     24.23 o
  -1   1  -7      131.26      135.96      7.49 o
   1   1  -7      732.46      780.37     14.58 o
   3   1  -7     1023.87     1076.37     19.41 o
   5   1  -7     5701.06     6026.32    102.28 o
   7   1  -7     1849.80     1849.89     32.66 o
   9   1  -7      189.64      203.07      5.47 o
  11   1  -7      929.40      906.47     14.75 o
  13   1  -7      202.58      185.13      3.75 o
  15   1  -7      613.25      619.11     10.59 o
  17   1  -7      316.70      318.42      7.94 o
  19   1  -7      310.76      285.60      9.15 o
  21   1  -7      175.32      167.69      7.26 o
  23   1  -7       16.45       12.61      5.02 o
  25   1  -7        5.18        5.03      3.66 o
  27   1  -7        6.28        7.30      4.07 o
 -18   2  -7       23.97       32.64      6.14 o
 -16   2  -7       29.23       37.13      3.66 o
 -14   2  -7       87.63       93.65      4.78 o
 -12   2  -7       67.20       65.63      3.83 o
 -10   2  -7       80.98       63.88      9.91 o
  -8   2  -7      450.79      445.96     20.28 o
  -6   2  -7       94.41       85.31      5.52 o
  -4   2  -7     1219.76     1186.84     28.94 o
  -2   2  -7      717.92      653.02     17.46 o
   0   2  -7      581.20      559.04     14.84 o
   2   2  -7      175.77      129.02      5.76 o
   4   2  -7     2276.30     2316.10     51.52 o
   6   2  -7     7217.47     7646.42    161.45 o
   8   2  -7      301.17      336.75     13.08 o
  10   2  -7      367.08      396.54     16.63 o
  12   2  -7      156.23      164.48      6.79 o
  14   2  -7      112.73      110.56      6.12 o
  16   2  -7       94.84       80.46      5.82 o
  18   2  -7      593.40      553.43     18.36 o
  20   2  -7      393.44      383.60     17.85 o
  22   2  -7      265.34      256.95     14.52 o
  24   2  -7        8.88       11.52      2.72 o
  26   2  -7       48.76       57.63      9.08 o
 -17   3  -7        5.45        0.51      5.88 o
 -15   3  -7        7.30        3.65      5.69 o
 -13   3  -7       17.30        9.59      5.63 o
 -11   3  -7      114.21      125.73     12.73 o
  -9   3  -7      161.81      175.75      9.53 o
  -7   3  -7       51.93       33.77      6.59 o
  -5   3  -7      199.97      206.36      8.79 o
  -3   3  -7      108.37      116.58      6.46 o
  -1   3  -7      254.44      255.20      9.27 o
   1   3  -7      817.81      801.15     20.76 o
   3   3  -7      648.96      612.11     16.51 o
   5   3  -7      120.60      115.34      5.72 o
   7   3  -7      159.54      140.86      7.32 o
   9   3  -7      113.59      106.68      9.40 o
  11   3  -7      393.07      422.87     17.69 o
  13   3  -7      758.47      753.70     19.95 o
  15   3  -7     1021.55      965.21     24.82 o
  17   3  -7      111.29       98.22      6.39 o
  19   3  -7       66.23       53.27      5.67 o
  21   3  -7      296.59      315.35     16.69 o
  23   3  -7       45.35       61.66      9.08 o
  25   3  -7       23.45       24.18      7.87 o
 -16   4  -7        7.47        3.71      6.65 o
 -14   4  -7        3.47       -4.09      5.50 o
 -12   4  -7       11.43       25.39      6.72 o
 -10   4  -7       19.33       19.88      6.43 o
  -8   4  -7       67.97       82.00      9.79 o
  -6   4  -7       33.13       38.31      7.23 o
  -4   4  -7      242.04      222.75      9.43 o
  -2   4  -7       58.20       52.33      5.85 o
   0   4  -7      600.09      649.87     17.46 o
   2   4  -7      269.63      272.37     20.31 o
   4   4  -7       12.49        6.95      3.36 o
   6   4  -7       17.90        6.08      4.00 o
   8   4  -7      502.13      487.63     14.75 o
  10   4  -7      477.46      475.29     15.10 o
  12   4  -7        9.40        4.39      3.53 o
  14   4  -7       30.30       21.05      4.29 o
  16   4  -7      151.41      142.68      8.01 o
  18   4  -7      260.59      240.50     10.49 o
  20   4  -7      100.03       90.03      7.10 o
  22   4  -7       24.45       33.39      8.12 o
  24   4  -7        3.46       14.78      7.68 o
 -11   5  -7      115.81      117.89     12.92 o
  -9   5  -7       64.39       80.66     10.49 o
  -7   5  -7      165.97      173.45      9.13 o
  -5   5  -7       41.69       46.68      5.37 o
  -3   5  -7      146.53      151.77      8.19 o
  -1   5  -7       96.02       92.15      6.42 o
   1   5  -7      184.07      177.57      8.23 o
   3   5  -7      491.70      444.78     14.12 o
   5   5  -7      498.75      495.51     27.12 o
   7   5  -7      411.08      376.97     12.74 o
   9   5  -7       43.19       38.48      4.77 o
  11   5  -7      465.10      436.30     14.18 o
  13   5  -7      237.80      241.95     10.29 o
  15   5  -7      362.14      359.59     13.16 o
  17   5  -7      225.19      242.33     15.96 o
  19   5  -7       37.90       43.27      6.07 o
  21   5  -7       42.76       42.09      8.96 o
 -10   6  -7       21.79       25.01      8.96 o
  -8   6  -7       30.75       26.74      8.19 o
  -6   6  -7       17.75       18.55      7.74 o
  -4   6  -7      334.06      350.21     19.57 o
  -2   6  -7      201.25      196.50     14.52 o
   0   6  -7      135.16      121.73     11.19 o
   2   6  -7      255.44      241.79     15.22 o
   4   6  -7      164.42      150.70     11.96 o
   6   6  -7      125.87      102.92     10.11 o
   8   6  -7       91.00       62.88      8.96 o
  10   6  -7       57.36       60.45      8.96 o
  12   6  -7      141.61      166.50     13.62 o
  14   6  -7       55.04       61.60      9.27 o
  16   6  -7       28.78       32.24      8.25 o
  18   6  -7       10.78       25.97      8.57 o
  -5   7  -7        2.51        8.51      7.04 o
  -3   7  -7        2.68        7.55      6.84 o
  -1   7  -7       11.69       31.28      7.74 o
   1   7  -7        0.85       10.81      6.59 o
   3   7  -7       14.92       24.50      6.84 o
   5   7  -7       10.76       14.14      7.04 o
   7   7  -7       22.10       28.27      7.42 o
   9   7  -7       31.45       61.28      9.59 o
  11   7  -7       56.37       62.05     10.17 o
  13   7  -7       43.41       42.22      9.27 o
  15   7  -7       17.77       27.95      9.27 o
 -18   0  -6       70.19       55.27      7.55 o
 -16   0  -6       78.93       83.47      8.12 o
 -14   0  -6       29.16       17.14      4.93 o
 -12   0  -6      315.65      309.21     14.58 o
 -10   0  -6      452.72      492.02     20.98 o
  -8   0  -6      441.85      454.02     12.70 o
  -6   0  -6      160.26      126.09     11.27 o
  -4   0  -6     5770.84     5786.99    118.80 o
  -2   0  -6     1413.20     1454.65     42.06 o
   0   0  -6     1128.97     1023.73     18.71 o
   2   0  -6      767.11      813.33     21.24 o
   4   0  -6      304.50      387.96      9.43 o
   6   0  -6      728.03      748.40     17.39 o
   8   0  -6     2568.98     2578.55     44.84 o
  10   0  -6     4427.28     4319.58     90.23 o
  12   0  -6     3949.50     4215.33    160.74 o
  14   0  -6     1814.35     1909.38     40.93 o
  16   0  -6      393.06      376.82     12.08 o
  18   0  -6     1012.42      917.70     31.09 o
  20   0  -6      357.39      364.79     15.99 o
  22   0  -6       75.86       77.01      7.68 o
  24   0  -6       30.37       29.23      6.46 o
  26   0  -6       28.11       30.38      7.04 o
 -19   1  -6       41.93       48.62      5.31 o
 -17   1  -6       16.31       10.76      3.68 o
 -15   1  -6       64.47       56.06      4.84 o
 -13   1  -6       60.60       50.55      4.31 o
 -11   1  -6       49.53       45.30      3.42 o
  -9   1  -6      542.90      529.34     11.94 o
  -7   1  -6      333.40      362.63      6.51 o
  -5   1  -6     1361.20     1359.70     21.53 o
  -3   1  -6     1854.18     1894.65     25.98 o
  -1   1  -6     1076.52     1099.01     22.03 o
   1   1  -6       68.80       75.06      3.22 o
   3   1  -6      170.81      171.75      4.52 o
   5   1  -6      203.90      227.17      5.58 o
   7   1  -6      216.70      219.75      5.35 o
   9   1  -6      118.34      108.53      3.04 o
  11   1  -6     2293.68     2288.14     30.48 o
  13   1  -6     1177.36     1156.26     16.46 o
  15   1  -6      497.01      506.33      9.38 o
  17   1  -6      102.26       92.50      5.91 o
  19   1  -6      129.38      128.29      6.40 o
  21   1  -6       60.17       55.17      4.81 o
  23   1  -6       35.51       37.42      4.49 o
  25   1  -6       33.68       32.55      4.66 o
  27   1  -6       15.30       14.40      4.46 o
 -18   2  -6       27.52       29.72      7.93 o
 -16   2  -6        9.01       10.63      3.01 o
 -14   2  -6       20.27       24.32      3.17 o
 -12   2  -6       15.00       18.51      2.92 o
 -10   2  -6       53.46       52.82      2.38 o
  -8   2  -6       69.92       76.22      5.30 o
  -6   2  -6      300.73      266.10      9.50 o
  -4   2  -6      245.40      260.91     13.24 o
  -2   2  -6      654.76      728.73     18.31 o
   0   2  -6      729.19      740.82     18.41 o
   2   2  -6      798.80      823.81     16.14 o
   4   2  -6      351.87      353.57      8.29 o
   6   2  -6       96.42      116.72      7.38 o
   8   2  -6       97.72       88.17      4.67 o
  10   2  -6      100.09      100.39      7.55 o
  12   2  -6      513.37      542.80     14.88 o
  14   2  -6       62.73       62.57      4.54 o
  16   2  -6      188.33      174.08      7.93 o
  18   2  -6       93.63       83.62      2.73 o
  20   2  -6      156.22      160.31      9.98 o
  22   2  -6       41.91       37.38      3.70 o
  24   2  -6        1.66       -2.33      2.82 o
  26   2  -6       13.96       12.36      3.54 o
 -17   3  -6       13.90        1.47      5.76 o
 -15   3  -6       34.32       31.21      6.97 o
 -13   3  -6      130.29      132.60     10.75 o
 -11   3  -6      219.12      207.21      9.53 o
  -9   3  -6      578.26      550.51     16.40 o
  -7   3  -6      244.59      233.17      9.31 o
  -5   3  -6     1209.27     1193.38     29.66 o
  -3   3  -6      138.02      119.24      6.15 o
  -1   3  -6      316.36      315.81      8.15 o
   1   3  -6      198.20      195.50      6.00 o
   3   3  -6      470.79      475.86     10.77 o
   5   3  -6     1084.43     1084.37     23.44 o
   7   3  -6     1569.55     1612.24     51.28 o
   9   3  -6      524.12      580.61     12.89 o
  11   3  -6      662.15      612.27     16.81 o
  13   3  -6       13.01       11.69      3.50 o
  15   3  -6      493.01      477.57     22.58 o
  17   3  -6      157.15      152.22      7.94 o
  19   3  -6      233.20      227.47      9.96 o
  21   3  -6      118.17       98.31      9.85 o
  23   3  -6       70.50       71.06      9.15 o
  25   3  -6       17.10       12.41      7.36 o
 -16   4  -6       33.56       34.60      7.87 o
 -14   4  -6      146.16      153.45     12.67 o
 -12   4  -6      173.06      174.48     15.16 o
 -10   4  -6      152.36      152.29      8.67 o
  -8   4  -6      342.45      327.99     27.92 o
  -6   4  -6       85.89       88.50      6.07 o
  -4   4  -6      262.73      237.12     14.20 o
  -2   4  -6      276.79      271.56      9.71 o
   0   4  -6     1153.89     1069.16     26.59 o
   2   4  -6      982.91      961.29     25.52 o
   4   4  -6     1768.24     1799.02     38.96 o
   6   4  -6     1831.19     1792.88     34.54 o
   8   4  -6      717.24      682.42     18.12 o
  10   4  -6      731.68      721.87     19.20 o
  12   4  -6       81.37       75.71      5.61 o
  14   4  -6       65.79       66.49      5.65 o
  16   4  -6      149.30      157.05      8.18 o
  18   4  -6      118.10      133.69      8.05 o
  20   4  -6      154.15      161.08      9.95 o
  22   4  -6       11.97       23.48      7.74 o
  24   4  -6       31.73       47.97      9.72 o
 -13   5  -6        2.57        0.64      7.04 o
 -11   5  -6       26.34       21.24      7.61 o
  -9   5  -6       33.02       30.75      5.09 o
  -7   5  -6       14.52       25.39      6.97 o
  -5   5  -6      104.56       87.50      9.47 o
  -3   5  -6      150.78      176.07     10.97 o
  -1   5  -6       98.17       78.66     12.47 o
   1   5  -6      194.48      185.44     14.94 o
   3   5  -6      467.31      451.75     20.24 o
   5   5  -6      449.88      462.73     19.99 o
   7   5  -6      235.24      227.99      9.12 o
   9   5  -6       60.98       56.30      5.15 o
  11   5  -6       94.11       89.23      6.35 o
  13   5  -6       72.71       77.90      6.22 o
  15   5  -6      160.57      176.95     17.78 o
  17   5  -6       55.64       63.48      6.35 o
  19   5  -6       42.08       55.33      9.40 o
 -12   6  -6       42.44       60.83     10.43 o
 -10   6  -6       13.25       12.09      7.55 o
  -8   6  -6       68.32       68.12      9.85 o
  -6   6  -6      185.20      179.61     14.20 o
  -4   6  -6      271.35      286.18     16.89 o
  -2   6  -6       64.49       77.53      9.21 o
   0   6  -6      100.55       93.39      9.40 o
   2   6  -6      159.42      174.88     12.41 o
   4   6  -6       42.38       37.36      6.84 o
   6   6  -6      102.62       98.12      9.66 o
   8   6  -6      177.95      161.38     12.35 o
  10   6  -6      172.48      155.63     12.41 o
  12   6  -6      161.97      168.74     13.30 o
  14   6  -6      193.97      222.92     15.61 o
  16   6  -6       37.55       21.24      7.74 o
  18   6  -6       27.42       26.87      8.96 o
  -7   7  -6        8.25        7.55      6.72 o
  -5   7  -6       27.04       27.38      8.19 o
  -3   7  -6       28.92       24.69      7.74 o
  -1   7  -6      113.00      126.52     11.83 o
   1   7  -6      169.80      170.79     13.50 o
   3   7  -6       87.90       95.76     10.36 o
   5   7  -6       28.77       37.48      7.68 o
   7   7  -6       21.20       39.08      7.68 o
   9   7  -6      122.96      120.57     11.90 o
  11   7  -6      137.97      142.32     12.98 o
  13   7  -6       91.67       87.89     11.26 o
  15   7  -6       80.22       73.94     10.87 o
   2   8  -6       44.10       66.27      9.98 o
   4   8  -6       21.93       20.21      8.00 o
   6   8  -6        0.65        0.64      6.27 o
 -21   1  -5       11.22        3.77      5.69 o
 -19   1  -5      100.69      112.69      6.92 o
 -17   1  -5       21.72       26.53      3.99 o
 -15   1  -5       52.55       48.01      6.68 o
 -13   1  -5       97.60       75.92      4.99 o
 -11   1  -5      361.00      329.54     10.25 o
  -9   1  -5       25.12       19.63      2.03 o
  -7   1  -5        7.10        8.92      1.55 o
  -5   1  -5      789.05      786.56     11.52 o
  -3   1  -5     2013.70     2114.12     31.53 o
  -1   1  -5      191.01      184.58      3.92 o
   1   1  -5      403.38      432.59      7.91 o
   3   1  -5     7571.98     8521.42    125.70 o
   5   1  -5     1051.57     1140.74     17.73 o
   7   1  -5     1501.76     1626.02     25.05 o
   9   1  -5       26.59       37.52      1.43 o
  11   1  -5     1191.45     1405.57     19.64 o
  13   1  -5      108.01       93.72      3.52 o
  15   1  -5      580.08      605.16     11.88 o
  17   1  -5      209.12      214.88      6.64 o
  19   1  -5      595.55      593.22     13.52 o
  21   1  -5        7.25        7.09      3.49 o
  23   1  -5       18.96       15.72      4.00 o
  25   1  -5        7.93        5.43      3.87 o
  27   1  -5       18.01       19.82      4.82 o
 -20   2  -5      121.43      141.32     11.67 o
 -18   2  -5       87.16      112.23      9.59 o
 -16   2  -5       79.80       74.13      5.10 o
 -14   2  -5      119.87      112.85      5.62 o
 -12   2  -5       39.22       36.63      2.88 o
 -10   2  -5      565.42      571.60     10.29 o
  -8   2  -5      161.61      160.93      5.34 o
  -6   2  -5      415.30      418.52     16.98 o
  -4   2  -5      660.77      624.39     16.10 o
  -2   2  -5      455.65      466.98     12.66 o
   0   2  -5     1340.82     1251.88     23.44 o
   2   2  -5     1798.20     1936.20     34.88 o
   4   2  -5     3039.88     3316.65     58.25 o
   6   2  -5      331.42      285.88      7.16 o
   8   2  -5      302.11      291.90     10.02 o
  10   2  -5     1017.45     1040.45     24.47 o
  12   2  -5      743.78      712.32     17.84 o
  14   2  -5      542.59      521.95     14.72 o
  16   2  -5      101.46       84.56      3.05 o
  18   2  -5       21.19       28.65      2.11 o
  20   2  -5      141.65      144.71      5.59 o
  22   2  -5       54.34       51.17      4.24 o
  24   2  -5       24.57       26.34      3.93 o
  26   2  -5       21.44       24.90      6.04 o
 -19   3  -5        2.12        0.70      6.14 o
 -17   3  -5        5.19        8.06      5.82 o
 -15   3  -5       95.26       98.25      9.72 o
 -13   3  -5       55.92       50.37      5.40 o
 -11   3  -5      469.31      437.18     14.40 o
  -9   3  -5      172.94      159.91      7.78 o
  -7   3  -5      107.65      114.61      8.60 o
  -5   3  -5     1009.16      964.82     30.96 o
  -3   3  -5      467.34      481.02     10.95 o
  -1   3  -5      207.07      212.72      6.12 o
   1   3  -5       67.67       70.51      3.53 o
   3   3  -5       28.56       44.78      4.13 o
   5   3  -5      944.33     1051.26     20.09 o
   7   3  -5      519.29      532.24     11.48 o
   9   3  -5      492.32      490.59     11.14 o
  11   3  -5      695.35      702.61     15.01 o
  13   3  -5      782.75      709.63     19.27 o
  15   3  -5      242.70      269.19     16.09 o
  17   3  -5       88.81       88.42      6.24 o
  19   3  -5       47.63       46.84      9.11 o
  21   3  -5        0.49       -1.22      5.63 o
  23   3  -5       16.81       18.74      7.10 o
  25   3  -5       18.45       10.81      7.61 o
 -18   4  -5       16.32       19.00      7.68 o
 -16   4  -5       10.46       10.55      6.40 o
 -14   4  -5       92.06      104.28      7.70 o
 -12   4  -5      122.62      127.66      8.00 o
 -10   4  -5      154.80      140.17      7.99 o
  -8   4  -5       12.28       16.87      3.83 o
  -6   4  -5      852.04      825.83     21.91 o
  -4   4  -5     1137.94     1144.72     34.57 o
  -2   4  -5     1173.39     1157.31     29.15 o
   0   4  -5      481.25      527.86     12.79 o
   2   4  -5      719.13      790.30     16.55 o
   4   4  -5       85.69       86.50      4.28 o
   6   4  -5      310.93      310.95     11.45 o
   8   4  -5      596.94      549.61     13.56 o
  10   4  -5       25.33       29.18      4.00 o
  12   4  -5      416.66      422.90     13.09 o
  14   4  -5      473.42      470.08     14.50 o
  16   4  -5      168.41      162.90      8.20 o
  18   4  -5      136.23      133.46      8.00 o
  20   4  -5       51.59       58.36      6.22 o
  22   4  -5       21.36       30.83      8.25 o
  24   4  -5       12.47       14.33      7.87 o
 -13   5  -5      165.48      169.63     15.10 o
 -11   5  -5      106.58       99.02     11.19 o
  -9   5  -5      200.74      222.28     14.97 o
  -7   5  -5      532.51      552.53     25.94 o
  -5   5  -5      342.95      344.00     25.81 o
  -3   5  -5      586.34      578.56     24.31 o
  -1   5  -5      934.84      888.24     22.77 o
   1   5  -5      800.24      790.23     33.01 o
   3   5  -5      631.03      657.95     17.78 o
   5   5  -5      678.93      639.80     17.44 o
   7   5  -5      558.92      545.77     28.98 o
   9   5  -5      924.49      904.95     37.48 o
  11   5  -5      287.28      278.63     20.53 o
  13   5  -5      414.50      418.82     16.22 o
  15   5  -5      241.25      227.40     15.22 o
  17   5  -5       98.63      104.71     10.81 o
  19   5  -5       84.36       85.33     10.55 o
  21   5  -5      108.92      129.46     13.24 o
 -12   6  -5       61.36       71.38     10.62 o
 -10   6  -5       73.27       79.19     10.49 o
  -8   6  -5       13.64       10.36      6.59 o
  -6   6  -5        3.81        0.32      5.44 o
  -4   6  -5       28.66       32.62      6.91 o
  -2   6  -5       38.97       28.14      6.52 o
   0   6  -5      209.36      216.46     13.30 o
   2   6  -5      112.20      102.86      9.85 o
   4   6  -5       83.42       82.26      8.25 o
   6   6  -5      159.36      127.10     10.94 o
   8   6  -5      236.57      238.97     14.71 o
  10   6  -5      172.89      169.38     12.73 o
  12   6  -5       52.50       53.35      8.19 o
  14   6  -5      153.05      176.35     13.88 o
  16   6  -5       11.05       17.40      7.10 o
  18   6  -5       16.66        8.32      7.87 o
  -9   7  -5       18.43       20.53      7.74 o
  -7   7  -5        5.58        8.44      7.04 o
  -5   7  -5       12.14       18.55      6.84 o
  -3   7  -5        1.08        5.37      6.27 o
  -1   7  -5       37.12       32.37      7.48 o
   1   7  -5      105.26      125.50     11.26 o
   3   7  -5       49.33       52.00      7.74 o
   5   7  -5       28.49       29.49      7.16 o
   7   7  -5       23.97       26.80      6.97 o
   9   7  -5       68.66       79.83     10.04 o
  11   7  -5       83.91       92.43     10.49 o
  13   7  -5       36.04       43.37      9.15 o
  15   7  -5        1.49       -3.07      6.20 o
  -2   8  -5       40.68       46.82      9.02 o
   0   8  -5       51.67       50.28      9.08 o
   2   8  -5       41.77       43.05      8.64 o
   4   8  -5       34.78       49.19      9.02 o
   6   8  -5       17.93       15.80      7.55 o
   8   8  -5       39.42       68.95     10.23 o
 -22   0  -4       36.88       30.45      6.91 o
 -20   0  -4      116.09      136.63     11.00 o
 -18   0  -4      100.05       99.27      8.96 o
 -16   0  -4      150.15      162.34     10.49 o
 -14   0  -4      564.84      553.10     22.00 o
 -12   0  -4     3739.50     3698.37    133.05 o
 -10   0  -4      808.46      816.95     27.89 o
  -8   0  -4      549.11      545.51     12.36 o
  -6   0  -4     1479.97     1603.18     28.49 o
  -4   0  -4     3545.08     3777.92     79.90 o
  -2   0  -4     5327.45     5149.51    107.62 o
   0   0  -4    16415.40    16447.35    280.13 o
   2   0  -4    28578.24    28742.28    591.61 o
   4   0  -4    64524.00    63961.21   1881.33 o
   6   0  -4     5474.68     6021.17    125.02 o
   8   0  -4     3720.29     3674.83     75.71 o
  10   0  -4      359.38      334.47     10.93 o
  12   0  -4     3236.33     3523.45     66.31 o
  14   0  -4     1508.61     1494.19     27.38 o
  16   0  -4     1746.50     1706.67     74.52 o
  18   0  -4     2692.75     2619.00    113.92 o
  20   0  -4       31.98       31.85      5.82 o
  22   0  -4      142.11      137.84     10.36 o
  24   0  -4       58.39       63.77      7.87 o
  26   0  -4       21.28       12.41      6.65 o
 -21   1  -4       34.76       34.21      4.84 o
 -19   1  -4       16.30       16.41      3.82 o
 -17   1  -4      117.44      110.89      6.37 o
 -15   1  -4      155.40      162.20      7.12 o
 -13   1  -4       60.53       55.16      5.89 o
 -11   1  -4     1414.34     1397.99     24.71 o
  -9   1  -4      642.60      636.23     10.33 o
  -7   1  -4      555.83      535.10      9.77 o
  -5   1  -4     2346.66     2446.58     33.00 o
  -3   1  -4     2486.33     2556.66     31.74 o
  -1   1  -4     2019.15     1973.60     27.16 o
   1   1  -4     5045.18     5288.65     77.97 o
   3   1  -4    52047.65    51123.61    766.15 o
   5   1  -4     5302.53     5266.35     89.89 o
   7   1  -4     3012.72     3138.36     41.76 o
   9   1  -4      523.89      551.01      8.05 o
  11   1  -4       81.74       84.78      2.97 o
  13   1  -4      500.29      502.72      8.18 o
  15   1  -4      707.38      720.33     13.16 o
  17   1  -4      259.16      251.03      8.84 o
  19   1  -4     1190.91     1177.10     23.13 o
  21   1  -4      131.98      114.75      6.58 o
  23   1  -4       40.62       37.04      4.77 o
  25   1  -4       14.01        7.82      6.84 o
  27   1  -4       14.27       13.71      4.83 o
 -20   2  -4       22.90       34.99      7.80 o
 -18   2  -4        0.09       -1.15      4.54 o
 -16   2  -4        4.23       10.36      5.05 o
 -14   2  -4       74.97       58.93      5.20 o
 -12   2  -4      316.92      326.19     14.39 o
 -10   2  -4        8.34        8.03      1.89 o
  -8   2  -4      521.29      530.82      9.23 o
  -6   2  -4       96.13      100.46      4.24 o
  -4   2  -4     1652.66     1726.74     50.33 o
  -2   2  -4       33.42       43.76      2.47 o
   0   2  -4     1336.62     1362.87     24.88 o
   2   2  -4      241.20      250.22      6.02 o
   4   2  -4     2344.18     2462.22     44.68 o
   6   2  -4     1814.73     1810.00     32.85 o
   8   2  -4     1166.15     1186.12     48.55 o
  10   2  -4     1323.88     1458.50     27.29 o
  12   2  -4      193.54      208.77      7.51 o
  14   2  -4      188.83      197.03      4.38 o
  16   2  -4      186.60      179.72      5.53 o
  18   2  -4       43.98       37.85      3.31 o
  20   2  -4       11.09       10.39      2.84 o
  22   2  -4        2.17        0.02      3.19 o
  24   2  -4       19.79       18.67      4.00 o
  26   2  -4       15.97       22.01      6.40 o
 -19   3  -4      111.72      139.44     12.28 o
 -17   3  -4       52.24       53.86      8.06 o
 -15   3  -4       77.69       93.12      6.93 o
 -13   3  -4       15.22       12.56      3.87 o
 -11   3  -4       48.83       50.09      5.02 o
  -9   3  -4       27.84       31.14      4.22 o
  -7   3  -4     1408.41     1392.99     42.81 o
  -5   3  -4     1485.22     1408.09     43.23 o
  -3   3  -4     1362.41     1339.25     25.37 o
  -1   3  -4     1858.99     1741.53     39.82 o
   1   3  -4      379.94      351.07      9.72 o
   3   3  -4     1378.58     1553.78     34.90 o
   5   3  -4      589.51      588.80     12.44 o
   7   3  -4      189.92      189.55      5.61 o
   9   3  -4      138.40      130.59      5.76 o
  11   3  -4     1282.85     1305.10     25.58 o
  13   3  -4      492.16      499.60     14.75 o
  15   3  -4      578.38      564.91     16.08 o
  17   3  -4      187.82      189.45     13.43 o
  19   3  -4      139.70      153.92      8.38 o
  21   3  -4       18.34       27.89      6.91 o
  23   3  -4       57.03       71.51      9.47 o
  25   3  -4        9.81       13.69      7.74 o
 -18   4  -4       31.90       19.13      7.48 o
 -16   4  -4      152.35      179.04     10.11 o
 -14   4  -4      162.84      170.19      9.33 o
 -12   4  -4      401.23      372.01     14.52 o
 -10   4  -4      493.20      490.34     29.17 o
  -8   4  -4       50.55       52.81      5.56 o
  -6   4  -4      740.41      728.38     24.82 o
  -4   4  -4     1189.45     1211.61     23.97 o
  -2   4  -4      666.61      674.75     20.73 o
   0   4  -4      834.42      779.73     15.95 o
   2   4  -4      458.32      433.51      9.89 o
   4   4  -4     1022.02      988.40     19.59 o
   6   4  -4      276.65      258.05      7.56 o
   8   4  -4     2465.60     2520.54     45.97 o
  10   4  -4     1756.64     1697.51     39.21 o
  12   4  -4     1787.92     1706.68     40.11 o
  14   4  -4      424.78      416.07     13.43 o
  16   4  -4       28.01       31.73      4.89 o
  18   4  -4       94.54       95.89      6.86 o
  20   4  -4       43.46       63.53      7.45 o
  22   4  -4       76.96      110.08     11.19 o
  24   4  -4       26.64       27.19      8.51 o
 -15   5  -4       32.94       45.67      9.40 o
 -13   5  -4       42.67       45.73      8.83 o
 -11   5  -4       87.96      100.49     10.43 o
  -9   5  -4       17.24       12.60      6.65 o
  -7   5  -4      195.46      223.24     14.33 o
  -5   5  -4      683.86      639.52     24.85 o
  -3   5  -4      505.25      492.91     14.66 o
  -1   5  -4      342.41      351.14     11.17 o
   1   5  -4        9.42        9.10      3.77 o
   3   5  -4       83.31       71.32      4.88 o
   5   5  -4      129.09       91.79      7.61 o
   7   5  -4       96.80       94.91      5.95 o
   9   5  -4      484.62      451.92     13.49 o
  11   5  -4      242.51      258.79      9.84 o
  13   5  -4      163.59      173.92     12.92 o
  15   5  -4       25.24       20.66      6.52 o
  17   5  -4       24.20       26.03      7.16 o
  19   5  -4       11.82       16.57      7.48 o
  21   5  -4       38.11       58.53     10.43 o
 -14   6  -4       13.52       13.11      7.87 o
 -12   6  -4       14.19       21.04      8.06 o
 -10   6  -4       31.92       23.79      7.10 o
  -8   6  -4       26.15       28.72      7.04 o
  -6   6  -4       44.85       25.78      6.91 o
  -4   6  -4       30.29       33.77      6.40 o
  -2   6  -4       68.82       66.84      7.68 o
   0   6  -4      195.72      199.06     12.60 o
   2   6  -4       42.01       43.62      6.52 o
   4   6  -4       33.21       26.03      5.95 o
   6   6  -4       11.27        7.55      5.18 o
   8   6  -4       14.90       15.35      6.40 o
  10   6  -4       13.27       14.26      6.08 o
  12   6  -4      100.02       84.11      9.40 o
  14   6  -4       14.78       17.08      6.59 o
  16   6  -4       10.46       18.49      7.55 o
  18   6  -4       11.96       17.78      7.87 o
  -9   7  -4        9.07        5.95      6.91 o
  -7   7  -4       69.42       74.52     10.04 o
  -5   7  -4       54.68       59.23      8.83 o
  -3   7  -4       71.75       72.34      8.83 o
  -1   7  -4       40.06       37.68      7.42 o
   1   7  -4       22.84       22.64      6.46 o
   3   7  -4       29.06       42.15      7.23 o
   5   7  -4      109.27      104.84     10.43 o
   7   7  -4       94.23      110.60     10.68 o
   9   7  -4        3.26        5.12      6.33 o
  11   7  -4        3.07       10.04      6.84 o
  13   7  -4        9.41       14.71      7.48 o
  15   7  -4       15.64        5.56      6.91 o
  -4   8  -4        2.64       13.50      7.29 o
  -2   8  -4        0.02        3.90      6.40 o
   0   8  -4        5.48        1.47      6.20 o
   2   8  -4        5.69       13.30      6.97 o
   4   8  -4        1.63        1.98      6.27 o
   6   8  -4        2.83       -4.41      6.14 o
   8   8  -4       18.26       25.59      8.06 o
 -21   1  -3        7.59        7.65      3.87 o
 -19   1  -3       61.98       61.66      5.19 o
 -17   1  -3        9.31       11.45      3.27 o
 -15   1  -3       53.00       53.46      3.83 o
 -13   1  -3      576.01      553.39     12.92 o
 -11   1  -3       18.28       12.74      1.83 o
  -9   1  -3     1127.01     1107.38     22.12 o
  -7   1  -3     3273.87     3424.12     46.31 o
  -5   1  -3     8628.98     9659.70    129.09 o
  -3   1  -3      104.09      123.88      2.19 o
  -1   1  -3      281.53      239.32      5.60 o
   1   1  -3     7990.09     8484.54    124.56 o
   3   1  -3    38302.72    37652.67    609.40 o
   5   1  -3     1466.34     1433.91     22.41 o
   7   1  -3     1840.11     1849.23     21.38 o
   9   1  -3     1890.88     2094.04     28.97 o
  11   1  -3     2229.86     2260.01     31.00 o
  13   1  -3     1263.10     1235.37     19.19 o
  15   1  -3      928.25      891.06     17.79 o
  17   1  -3      725.17      719.12     15.27 o
  19   1  -3      108.64      115.88      6.58 o
  21   1  -3      156.52      154.98      7.42 o
  23   1  -3       51.81       57.92      5.38 o
  25   1  -3      100.55      111.75      7.39 o
 -22   2  -3       58.13       54.69      5.46 o
 -20   2  -3       11.46        4.56      3.32 o
 -18   2  -3       77.06       77.20      8.96 o
 -16   2  -3       51.81       61.69      4.01 o
 -14   2  -3      228.42      231.66      7.08 o
 -12   2  -3     1133.04     1114.28     18.63 o
 -10   2  -3      261.27      263.73      5.65 o
  -8   2  -3     1005.78     1068.77     15.88 o
  -6   2  -3     1139.74     1231.66     23.98 o
  -4   2  -3     1467.08     1459.05     27.78 o
  -2   2  -3     1798.56     1555.78     28.52 o
   0   2  -3     3298.74     3174.56     69.31 o
   2   2  -3      520.06      497.49     10.02 o
   4   2  -3     1712.75     1870.46     33.45 o
   6   2  -3      582.95      605.32     16.09 o
   8   2  -3     1999.18     1994.59     37.73 o
  10   2  -3      908.56      951.28     20.31 o
  12   2  -3       46.32       41.69      2.51 o
  14   2  -3       31.85       28.92      1.71 o
  16   2  -3      360.62      357.34      7.33 o
  18   2  -3     1403.84     1345.52     26.14 o
  20   2  -3       13.13       17.11      3.11 o
  22   2  -3       99.86       92.71      5.96 o
  24   2  -3        4.74        4.02      3.94 o
  26   2  -3       22.86       29.67      5.09 o
 -21   3  -3        2.90        3.67      2.98 o
 -19   3  -3        8.38        8.15      2.68 o
 -17   3  -3       65.86       67.98      5.60 o
 -15   3  -3      111.47      100.02      5.82 o
 -13   3  -3       32.01       30.22     10.62 o
 -11   3  -3       57.07       50.58      5.56 o
  -9   3  -3      206.43      184.13     11.55 o
  -7   3  -3      734.08      709.27     22.49 o
  -5   3  -3     1214.82     1222.31     23.38 o
  -3   3  -3      264.97      286.34      7.03 o
  -1   3  -3      294.01      319.05      7.49 o
   1   3  -3      390.88      386.55      8.40 o
   3   3  -3     1381.84     1349.02     25.43 o
   5   3  -3      258.59      348.32     11.83 o
   7   3  -3       95.13       96.53      3.86 o
   9   3  -3       14.09       10.32      2.03 o
  11   3  -3      478.03      515.48     12.47 o
  13   3  -3       58.66       48.58      7.93 o
  15   3  -3       62.54       56.79      4.95 o
  17   3  -3       21.70       21.29      5.12 o
  19   3  -3       73.51       82.34      6.46 o
  21   3  -3        6.10        0.73      2.14 o
  23   3  -3       57.85       61.83      4.41 o
  25   3  -3       12.82       27.25      8.83 o
 -18   4  -3        9.15        6.72      6.59 o
 -16   4  -3       36.30       44.35      6.36 o
 -14   4  -3       48.08       35.81      5.20 o
 -12   4  -3       30.57       31.67      4.68 o
 -10   4  -3      175.64      178.70      9.66 o
  -8   4  -3      411.79      421.04     13.15 o
  -6   4  -3      130.63      115.76      5.04 o
  -4   4  -3      245.07      255.29      8.90 o
  -2   4  -3      231.96      243.41      6.58 o
   0   4  -3      263.20      255.16      8.46 o
   2   4  -3     1277.67     1333.35     31.16 o
   4   4  -3     1137.28     1210.34     23.02 o
   6   4  -3      896.86      869.54     17.42 o
   8   4  -3       43.85       50.36      4.10 o
  10   4  -3       29.08       27.03      3.12 o
  12   4  -3      888.86      828.61     21.21 o
  14   4  -3      360.17      354.49     12.05 o
  16   4  -3       71.91       64.52      5.67 o
  18   4  -3        8.65        9.11      4.25 o
  20   4  -3       26.30       32.93      5.40 o
  22   4  -3       22.45       16.25      7.42 o
 -17   5  -3       47.84       50.72     10.17 o
 -15   5  -3      121.11      152.94     14.26 o
 -13   5  -3       69.81       93.84     10.55 o
 -11   5  -3      317.23      313.56     18.04 o
  -9   5  -3      115.22      124.03     10.81 o
  -7   5  -3     1186.65     1143.37     41.90 o
  -5   5  -3      233.80      214.35     13.37 o
  -3   5  -3      843.11      870.17     24.79 o
  -1   5  -3      511.76      489.02     14.27 o
   1   5  -3      295.53      283.56      7.62 o
   3   5  -3      655.92      666.89     14.27 o
   5   5  -3      606.93      595.57     13.01 o
   7   5  -3      721.50      689.08     18.12 o
   9   5  -3       85.42       84.75      8.06 o
  11   5  -3      227.95      234.18     13.56 o
  13   5  -3      167.80      160.74     11.96 o
  15   5  -3       67.28       49.83      8.06 o
  17   5  -3       94.15       84.56     10.11 o
  19   5  -3       26.91       17.14      7.36 o
  21   5  -3       13.68       11.07      8.06 o
 -14   6  -3       51.36       70.81     10.94 o
 -12   6  -3       47.07       50.92      8.96 o
 -10   6  -3       13.92        4.93      5.95 o
  -8   6  -3      112.36      112.96     10.75 o
  -6   6  -3       64.64       70.23      8.19 o
  -4   6  -3       41.63       43.18      6.91 o
  -2   6  -3      298.02      285.22     15.03 o
   0   6  -3      189.29      177.89     11.51 o
   2   6  -3       91.83       80.02      7.87 o
   4   6  -3      129.55      115.46      9.53 o
   6   6  -3       17.92       21.24      5.88 o
   8   6  -3      765.19      733.49     28.85 o
  10   6  -3      541.95      574.28     24.69 o
  12   6  -3      155.78      151.92     11.90 o
  14   6  -3       60.12       58.78      8.70 o
  16   6  -3       34.38       31.47      8.19 o
  18   6  -3       48.34       64.80      9.91 o
 -11   7  -3       44.44       58.27     10.04 o
  -9   7  -3       51.95       48.29      8.89 o
  -7   7  -3       21.68       21.24      6.78 o
  -5   7  -3        9.80       13.11      5.95 o
  -3   7  -3        1.60        7.74      5.18 o
  -1   7  -3       11.48        8.83      5.44 o
   1   7  -3       96.12       90.00      8.96 o
   3   7  -3       58.54       56.48      7.61 o
   5   7  -3       19.40       12.03      5.76 o
   7   7  -3       27.28       25.52      6.84 o
   9   7  -3       24.67       27.50      7.04 o
  11   7  -3       23.51       27.76      7.55 o
  13   7  -3        3.36       -1.92      6.33 o
  15   7  -3       18.55       11.26      7.36 o
  -4   8  -3       72.07       94.09     10.62 o
  -2   8  -3       60.25       69.59      9.27 o
   0   8  -3       88.08      105.35     10.36 o
   2   8  -3       56.50       58.91      8.57 o
   4   8  -3       59.81       68.83      9.15 o
   6   8  -3      135.35      127.74     12.67 o
   8   8  -3       59.91       71.83     10.11 o
 -22   0  -2       68.79       62.69      8.44 o
 -20   0  -2      223.95      270.12     14.97 o
 -18   0  -2      207.16      212.75     12.54 o
 -16   0  -2       41.98       40.62      5.76 o
 -14   0  -2      981.23      962.09     24.25 o
 -12   0  -2      791.35      749.01     18.99 o
 -10   0  -2      591.70      674.88     17.09 o
  -8   0  -2     8426.41     8872.50    152.02 o
  -6   0  -2     8871.71     8999.05    153.24 o
  -4   0  -2    17088.79    16926.35    249.62 o
  -2   0  -2     3800.86     4052.98     60.80 o
   0   0  -2     2658.46     2767.48    158.70 o
   2   0  -2      183.53      142.09      5.78 o
   4   0  -2      101.12       70.38      3.02 o
   6   0  -2     3571.74     3600.23     54.35 o
   8   0  -2     8516.56     8304.92    162.19 o
  10   0  -2      822.47      720.76     18.98 o
  12   0  -2     1436.94     1328.71     43.82 o
  14   0  -2      726.26      689.72     17.58 o
  16   0  -2     3225.74     3143.97     69.15 o
  18   0  -2      165.26      161.94      7.60 o
  20   0  -2      448.47      441.36     18.81 o
  22   0  -2      172.89      159.27     11.39 o
  24   0  -2      222.32      253.68     14.97 o
  26   0  -2      135.97      158.19     12.54 o
 -23   1  -2       64.89       71.10      6.29 o
 -21   1  -2       64.65       74.02      6.00 o
 -19   1  -2       69.87       72.99      5.60 o
 -17   1  -2       57.72       54.54      3.99 o
 -15   1  -2       50.15       53.83      3.79 o
 -13   1  -2      198.38      195.16      5.31 o
 -11   1  -2      234.67      225.16      4.96 o
  -9   1  -2      315.94      317.50      7.17 o
  -7   1  -2     1175.79     1102.66     15.71 o
  -5   1  -2     2592.23     2539.48     34.65 o
  -3   1  -2     3359.68     3543.82     39.79 o
  -1   1  -2      907.29      876.58     13.62 o
   1   1  -2      184.63      185.50      4.61 o
   3   1  -2     2200.64     2172.66     32.47 o
   5   1  -2      578.98      624.75      7.60 o
   7   1  -2     4494.63     4623.30     61.89 o
   9   1  -2     3405.59     3377.77     41.47 o
  11   1  -2     2824.05     2886.96     43.88 o
  13   1  -2      122.49      122.53      3.75 o
  15   1  -2       63.97       61.73      2.77 o
  17   1  -2       63.27       58.61      4.07 o
  19   1  -2       19.06       18.58      3.17 o
  21   1  -2       79.27       81.86      5.93 o
  23   1  -2       56.76       68.52      8.44 o
  25   1  -2        9.34        8.65      4.60 o
 -22   2  -2        2.49        0.86      3.53 o
 -20   2  -2       38.20       36.38      4.47 o
 -18   2  -2       12.20       15.51      2.98 o
 -16   2  -2        3.33        1.26      2.19 o
 -14   2  -2       24.20       36.23      3.25 o
 -12   2  -2        5.43        1.41      0.94 o
 -10   2  -2        6.50        1.85      1.07 o
  -8   2  -2      584.33      596.39      8.46 o
  -6   2  -2     2177.14     2364.09     32.53 o
  -4   2  -2      133.20      132.17      5.49 o
  -2   2  -2     2468.22     2598.69     46.40 o
   0   2  -2     2305.13     2297.17     40.47 o
   2   2  -2     1238.91     1226.02     22.37 o
   4   2  -2      527.72      523.55     10.30 o
   6   2  -2      412.86      402.41      8.62 o
   8   2  -2     1275.63     1390.25     25.99 o
  10   2  -2      213.60      234.77      3.94 o
  12   2  -2      737.30      749.90     10.45 o
  14   2  -2      279.09      281.18      5.50 o
  16   2  -2      454.51      456.69     10.76 o
  18   2  -2      258.67      223.82      7.60 o
  20   2  -2       68.01       66.93      4.40 o
  22   2  -2       23.29       28.33      4.43 o
  24   2  -2       30.88       31.27      4.90 o
 -21   3  -2       37.96       27.89      7.68 o
 -19   3  -2       58.41       57.67      4.73 o
 -17   3  -2      111.27      101.89      4.85 o
 -15   3  -2      235.30      228.62      6.86 o
 -13   3  -2      390.49      392.19      9.36 o
 -11   3  -2      265.76      253.72     11.39 o
  -9   3  -2      949.47      909.87     18.69 o
  -7   3  -2      400.72      376.10      9.24 o
  -5   3  -2      324.17      297.81      7.22 o
  -3   3  -2     1244.00     1197.02     22.59 o
  -1   3  -2      528.36      567.74     11.35 o
   1   3  -2     2876.39     2766.00     60.68 o
   3   3  -2     5125.92     5177.68     90.47 o
   5   3  -2     1669.12     1622.47     32.37 o
   7   3  -2      684.91      638.83     13.12 o
   9   3  -2      166.54      188.62      7.32 o
  11   3  -2      327.52      315.30      8.29 o
  13   3  -2      732.59      724.28     18.97 o
  15   3  -2      156.86      142.95      4.30 o
  17   3  -2       37.02       40.55      4.75 o
  19   3  -2       82.13       83.82      4.24 o
  21   3  -2       95.19       94.97      4.82 o
  23   3  -2       47.27       48.86      4.47 o
 -18   4  -2      118.82      141.49     13.75 o
 -16   4  -2      133.27      146.86      8.73 o
 -14   4  -2      197.26      207.84      9.41 o
 -12   4  -2      500.79      472.81     14.74 o
 -10   4  -2      330.16      324.23     11.42 o
  -8   4  -2     1215.75     1189.99     29.81 o
  -6   4  -2      309.45      330.26      8.21 o
  -4   4  -2      727.79      743.39     24.29 o
  -2   4  -2      443.96      408.97      9.08 o
   0   4  -2      594.21      543.12     11.40 o
   2   4  -2      482.62      463.70      9.88 o
   4   4  -2      170.92      147.03      7.83 o
   6   4  -2      534.31      501.70     10.97 o
   8   4  -2      214.93      204.26      7.62 o
  10   4  -2      427.48      424.33     10.44 o
  12   4  -2      490.70      492.63     14.09 o
  14   4  -2       51.86       43.12      7.68 o
  16   4  -2      279.81      282.96     10.89 o
  18   4  -2       62.13       65.31      6.05 o
  20   4  -2       50.97       63.92      6.63 o
 -17   5  -2        5.20       -1.98      6.65 o
 -15   5  -2       10.19        5.12      6.59 o
 -13   5  -2       54.07       51.68      8.44 o
 -11   5  -2       42.33       49.89      7.93 o
  -9   5  -2      156.64      172.07     12.22 o
  -7   5  -2      631.76      611.50     25.39 o
  -5   5  -2      771.53      738.35     28.27 o
  -3   5  -2      230.60      226.97     10.81 o
  -1   5  -2      104.19       84.65      4.01 o
   1   5  -2      184.02      165.97      5.29 o
   3   5  -2      176.12      182.43      7.30 o
   5   5  -2        1.76       -2.79      3.39 o
   7   5  -2      344.14      321.30     15.16 o
   9   5  -2      350.07      322.96     16.12 o
  11   5  -2      230.15      214.86     13.11 o
  13   5  -2        8.87        4.48      5.56 o
  15   5  -2       45.60       38.95      7.42 o
  17   5  -2       56.20       51.88      8.57 o
  19   5  -2       14.64        4.09      7.04 o
  21   5  -2       15.68       34.73      9.53 o
 -16   6  -2       63.89       72.54     11.07 o
 -14   6  -2        3.95       -1.73      6.52 o
 -12   6  -2       28.56       33.26      7.61 o
 -10   6  -2       63.86       63.39      8.25 o
  -8   6  -2      135.12      140.66     10.87 o
  -6   6  -2       48.60       55.33      7.36 o
  -4   6  -2      267.56      270.64     14.52 o
  -2   6  -2      180.80      182.49     11.45 o
   0   6  -2        2.75        3.65      4.61 o
   2   6  -2       73.83       61.60      6.97 o
   4   6  -2      130.84      137.52      9.85 o
   6   6  -2      325.64      320.72     16.06 o
   8   6  -2      311.13      309.59     16.25 o
  10   6  -2      161.17      174.88     12.28 o
  12   6  -2        0.27        4.86      5.37 o
  14   6  -2       46.96       59.74      8.70 o
  16   6  -2       16.83       21.11      7.61 o
  18   6  -2       27.47       26.55      8.76 o
 -11   7  -2        4.68       -2.56      6.33 o
  -9   7  -2       50.90       50.08      8.19 o
  -7   7  -2       41.79       51.36      8.06 o
  -5   7  -2       23.14       27.25      6.40 o
  -3   7  -2       93.47       92.49      9.15 o
  -1   7  -2       93.31       90.96      8.76 o
   1   7  -2       26.69       33.33      6.20 o
   3   7  -2       16.70       15.42      5.76 o
   5   7  -2      160.85      193.75     12.41 o
   7   7  -2      157.64      154.67     11.90 o
   9   7  -2       46.04       59.10      8.12 o
  11   7  -2      159.15      170.53     13.05 o
  13   7  -2       81.23       80.53     10.43 o
  15   7  -2        9.94        5.25      7.42 o
  -6   8  -2        6.61        7.80      6.52 o
  -4   8  -2       46.74       49.25      8.76 o
  -2   8  -2       39.43       55.71      8.25 o
   0   8  -2       14.18       26.48      6.65 o
   2   8  -2        8.90        8.44      5.82 o
   4   8  -2       12.99       20.60      6.59 o
   6   8  -2       17.30       33.71      7.55 o
   8   8  -2        4.01        6.40      6.72 o
 -23   1  -1      111.84      122.36     14.52 o
 -21   1  -1      130.67      142.35      7.90 o
 -19   1  -1      161.22      158.24      7.63 o
 -17   1  -1      155.12      161.15      8.26 o
 -15   1  -1      500.59      478.56     10.20 o
 -13   1  -1      739.63      717.36     15.31 o
 -11   1  -1       45.42       49.97      2.25 o
  -9   1  -1       15.55       20.93      1.35 o
  -7   1  -1      554.60      561.03      8.79 o
  -5   1  -1     5225.14     5130.34    129.98 o
  -3   1  -1     9438.03     9733.50    101.74 o
  -1   1  -1      753.26      708.80     10.95 o
   1   1  -1    20284.03    20273.19    300.11 o
   3   1  -1     3234.33     3273.10     51.35 o
   5   1  -1     3075.81     3131.75     35.23 o
   7   1  -1     1054.08     1051.50     14.51 o
   9   1  -1     5692.62     6205.60     81.62 o
  11   1  -1     1830.58     1887.92     24.21 o
  13   1  -1      446.82      455.38      8.88 o
  15   1  -1     1434.71     1409.25     23.55 o
  17   1  -1       49.50       53.16      4.02 o
  19   1  -1      112.26      110.96      5.63 o
  21   1  -1      111.61      108.35     11.03 o
  23   1  -1       84.92       84.79      6.44 o
  25   1  -1        0.43       -5.28      6.01 o
 -22   2  -1       58.19       62.26      8.28 o
 -20   2  -1       69.91       74.65      5.55 o
 -18   2  -1      192.02      186.78      6.95 o
 -16   2  -1      133.76      112.27      5.08 o
 -14   2  -1      654.38      571.97     12.90 o
 -12   2  -1      165.40      159.61      3.79 o
 -10   2  -1      282.70      297.74      5.68 o
  -8   2  -1     2512.56     2623.02     34.39 o
  -6   2  -1     3467.78     3906.01     47.29 o
  -4   2  -1     1660.13     1535.24     23.68 o
  -2   2  -1      981.92      946.24     17.88 o
   0   2  -1     8440.57     8225.48    142.75 o
   2   2  -1     2207.29     2014.50     35.62 o
   4   2  -1      757.22      821.80     15.02 o
   6   2  -1      256.30      232.24      5.24 o
   8   2  -1      345.31      321.63      4.75 o
  10   2  -1      193.54      190.94      3.54 o
  12   2  -1      242.50      248.81      5.09 o
  14   2  -1       17.68       18.73      1.80 o
  16   2  -1      418.05      404.95      9.96 o
  18   2  -1      168.94      160.85      6.15 o
  20   2  -1       39.29       39.66      3.92 o
  22   2  -1       61.18       60.49      6.33 o
  24   2  -1       25.69       26.11      4.97 o
 -21   3  -1       61.09       53.89      4.85 o
 -19   3  -1       39.64       41.03      3.72 o
 -17   3  -1        6.71        3.43      2.28 o
 -15   3  -1       66.96       62.96      3.68 o
 -13   3  -1       93.53       91.28      3.26 o
 -11   3  -1       91.76       82.83      2.74 o
  -9   3  -1      249.70      247.77      8.15 o
  -7   3  -1      392.36      423.64      9.40 o
  -5   3  -1      368.62      364.51      8.03 o
  -3   3  -1     1448.97     1545.41     27.63 o
  -1   3  -1     5646.01     6529.83    129.02 o
   1   3  -1     1519.47     1724.29     30.60 o
   3   3  -1      505.88      541.69     10.68 o
   5   3  -1       64.59       81.64      3.14 o
   7   3  -1      651.03      733.59     14.48 o
   9   3  -1      131.61      141.49      4.77 o
  11   3  -1       72.31       86.00      4.41 o
  13   3  -1       86.12       76.44      2.59 o
  15   3  -1       15.83       17.54      1.79 o
  17   3  -1       57.35       55.83      3.59 o
  19   3  -1        2.77       -1.03      2.50 o
  21   3  -1       21.85       15.09      3.31 o
  23   3  -1        9.12       11.66      4.22 o
 -20   4  -1       32.13       20.79      8.44 o
 -18   4  -1       84.65       95.05     11.26 o
 -16   4  -1       84.95       96.59     10.49 o
 -14   4  -1       46.07       39.58      4.96 o
 -12   4  -1       18.87       21.88      4.45 o
 -10   4  -1      899.35      871.74     33.33 o
  -8   4  -1     1304.46     1295.72     25.23 o
  -6   4  -1      158.71      169.60      7.85 o
  -4   4  -1      267.81      264.31      6.68 o
  -2   4  -1     1726.55     1794.93     33.94 o
   0   4  -1     1792.29     1935.26     34.58 o
   2   4  -1      713.31      808.17     15.79 o
   4   4  -1      123.73      123.31      4.10 o
   6   4  -1        1.98        2.41      1.65 o
   8   4  -1      499.04      517.53     11.46 o
  10   4  -1      733.82      768.78     23.40 o
  12   4  -1      320.01      340.96     11.18 o
  14   4  -1      309.38      293.11     22.77 o
  16   4  -1       54.86       50.45      5.36 o
  18   4  -1       56.23       60.83      8.70 o
  20   4  -1       33.03       39.02      8.44 o
 -19   5  -1       18.74       18.17      8.06 o
 -17   5  -1       49.38       53.35      9.66 o
 -15   5  -1      115.24      130.10     12.03 o
 -13   5  -1      212.17      219.53     14.20 o
 -11   5  -1       93.68      105.41      9.72 o
  -9   5  -1       10.75        6.52      5.05 o
  -7   5  -1      206.74      205.01     12.28 o
  -5   5  -1      481.64      477.33     35.88 o
  -3   5  -1      612.96      638.42     19.96 o
  -1   5  -1      125.61      129.35      7.68 o
   1   5  -1       29.30       31.79      3.42 o
   3   5  -1       91.71       94.58     10.81 o
   5   5  -1     1120.23     1122.21     57.44 o
   7   5  -1      433.34      433.03     13.29 o
   9   5  -1      470.20      449.99     19.51 o
  11   5  -1      819.76      829.18     31.41 o
  13   5  -1       61.95       56.86      7.74 o
  15   5  -1      121.18      112.77     10.87 o
  17   5  -1       37.51       61.53      9.34 o
  19   5  -1       97.58      109.89     11.83 o
 -16   6  -1       48.97       48.81     10.04 o
 -14   6  -1       20.00       16.25      7.16 o
 -12   6  -1       25.91       33.26      6.84 o
 -10   6  -1      100.97      111.43     10.55 o
  -8   6  -1      104.40      120.51     10.11 o
  -6   6  -1      304.20      292.96     15.03 o
  -4   6  -1      362.72      341.06     15.99 o
  -2   6  -1       27.44       34.03      5.37 o
   0   6  -1       97.85       99.98      7.80 o
   2   6  -1      214.10      187.74     10.68 o
   4   6  -1      180.32      143.67     10.04 o
   6   6  -1      104.82      118.08      9.59 o
   8   6  -1       29.13       43.24      6.91 o
  10   6  -1       32.02       25.91      6.52 o
  12   6  -1        6.78       10.17      5.88 o
  14   6  -1       54.61       54.82      8.83 o
  16   6  -1       29.60       33.07      8.06 o
  18   6  -1       51.80       63.96     10.68 o
 -13   7  -1       11.66       11.26      7.23 o
 -11   7  -1        0.50       -0.58      5.69 o
  -9   7  -1       10.50       23.16      6.97 o
  -7   7  -1       19.88       18.36      6.01 o
  -5   7  -1       51.89       43.56      7.04 o
  -3   7  -1       83.60       79.00      7.87 o
  -1   7  -1       93.40       97.55      8.70 o
   1   7  -1       77.59       64.41      7.23 o
   3   7  -1       85.39       77.91      8.06 o
   5   7  -1        4.06       10.81      5.37 o
   7   7  -1        6.39        7.29      5.44 o
   9   7  -1        0.30        1.28      5.31 o
  11   7  -1       20.49       25.39      7.23 o
  13   7  -1       30.13       24.31      7.74 o
  -6   8  -1       20.62       21.56      6.78 o
  -4   8  -1       11.51       13.11      6.08 o
  -2   8  -1       42.20       44.97      7.55 o
   0   8  -1       32.71       45.99      7.61 o
   2   8  -1       31.10       38.95      7.42 o
   4   8  -1       68.24       66.33      8.38 o
   6   8  -1       48.62       57.89      8.76 o
   8   8  -1       58.50       66.52      9.53 o
 -24   0   0      119.73      120.45     11.07 o
 -22   0   0      174.29      183.00     12.79 o
 -20   0   0      386.47      392.42     18.49 o
 -18   0   0      632.35      589.63     23.67 o
 -16   0   0      980.54      954.03     24.81 o
 -14   0   0      988.98      931.81     23.00 o
 -12   0   0     2998.70     2924.22     63.88 o
 -10   0   0     3710.48     3768.53     81.93 o
  -8   0   0     2287.11     2393.66     42.74 o
  -6   0   0      355.77      381.57      6.94 o
  -4   0   0    14111.97    13842.63    207.19 o
   4   0   0    14250.58    14138.23    206.92 o
   6   0   0      374.44      401.04      6.97 o
   8   0   0     2313.33     2411.61     42.69 o
  10   0   0     3707.54     3864.68     81.69 o
  12   0   0     3032.40     2903.94     63.42 o
  14   0   0      980.35      897.93     23.06 o
  16   0   0      999.92      988.80     44.84 o
  18   0   0      636.06      603.38     23.16 o
  20   0   0      389.19      391.78     17.97 o
  22   0   0      178.46      181.92     12.54 o
  24   0   0      121.27      131.19     11.71 o
 -25   1   0       13.20        8.24      4.07 o
 -23   1   0        1.22        8.12      4.09 o
 -21   1   0       54.53       55.53      5.36 o
 -19   1   0       92.51      100.27      5.37 o
 -17   1   0      386.69      356.82      9.71 o
 -15   1   0     3414.11     3403.06     59.54 o
 -13   1   0      584.16      580.14     11.60 o
 -11   1   0      327.39      312.29      5.44 o
  -9   1   0      854.40      900.63     12.33 o
  -7   1   0     2845.09     2944.36     36.27 o
  -5   1   0     7072.92     7158.87     86.50 o
  -3   1   0     5399.22     5538.87     62.16 o
  -1   1   0     6836.73     6762.49    150.89 o
   1   1   0     6845.38     6868.78    150.66 o
   3   1   0     5380.72     5505.71     62.16 o
   5   1   0     7089.09     7144.77     86.49 o
   7   1   0     2896.97     2936.60     36.23 o
   9   1   0      863.91      927.37     12.31 o
  11   1   0      320.59      317.09      5.46 o
  13   1   0      594.54      592.00     11.33 o
  15   1   0     3413.59     3416.96     52.80 o
  17   1   0      378.03      344.57      9.46 o
  19   1   0       95.51      100.21      5.46 o
  21   1   0       54.69       35.78      5.08 o
  23   1   0        1.26        1.45      4.50 o
  25   1   0       13.05        7.34      4.84 o
 -24   2   0       10.01        4.47      3.79 o
 -22   2   0       43.93       45.34      5.12 o
 -20   2   0       20.74       21.08      3.39 o
 -18   2   0       12.77       16.63      2.96 o
 -16   2   0       11.34       16.35      2.71 o
 -14   2   0        2.21        0.60      1.45 o
 -12   2   0      115.20      108.84      3.04 o
 -10   2   0      220.18      218.10      4.06 o
  -8   2   0     3951.44     4299.13     58.21 o
  -6   2   0      633.00      681.10      9.12 o
  -4   2   0     1830.22     1856.09     28.22 o
  -2   2   0     3362.29     3613.26     54.21 o
   0   2   0        7.92       27.89      1.63 o
   2   2   0     3377.37     3652.99     54.22 o
   4   2   0     1819.85     1834.97     28.22 o
   6   2   0      638.50      695.62      9.10 o
   8   2   0     3964.70     4340.84     58.17 o
  10   2   0      220.16      212.19      4.47 o
  12   2   0      118.03      109.03      3.02 o
  14   2   0        1.87       -0.41      1.67 o
  16   2   0       10.53       15.93      3.47 o
  18   2   0       12.91       15.15      3.10 o
  20   2   0       21.17       21.55      3.61 o
  22   2   0       44.09       45.72      7.45 o
  24   2   0       10.25       15.61      4.83 o
 -23   3   0      113.13      139.41      7.72 o
 -21   3   0       19.79       14.13      3.20 o
 -19   3   0      135.51      141.68      6.03 o
 -17   3   0       77.68       74.53      4.31 o
 -15   3   0      417.11      373.13      9.44 o
 -13   3   0      460.82      452.72      8.65 o
 -11   3   0      581.62      581.50     10.21 o
  -9   3   0       92.45       79.91      2.40 o
  -7   3   0     1214.44     1151.86     21.77 o
  -5   3   0     1602.59     1543.89     27.63 o
  -3   3   0     1757.49     1710.22     30.08 o
  -1   3   0      419.51      427.13      8.04 o
   1   3   0      394.71      413.75      8.05 o
   3   3   0     1714.10     1688.12     30.09 o
   5   3   0     1603.40     1526.35     27.64 o
   7   3   0     1224.12     1178.24     21.87 o
   9   3   0      103.47       92.70      2.66 o
  11   3   0      590.43      585.65      9.24 o
  13   3   0      450.75      441.55      8.67 o
  15   3   0      407.71      370.77     10.11 o
  17   3   0       73.67       78.00      4.37 o
  19   3   0      134.63      143.36      6.05 o
  21   3   0       19.06       10.35      4.60 o
  23   3   0      114.51      138.20     20.47 o
 -20   4   0       78.16       91.15     11.51 o
 -18   4   0       34.53       35.82      8.12 o
 -16   4   0        7.43        9.34      5.88 o
 -14   4   0       36.19       26.48      6.40 o
 -12   4   0       28.55       28.94      3.94 o
 -10   4   0     1466.14     1415.59     51.65 o
  -8   4   0     1604.77     1617.44     30.05 o
  -6   4   0      401.72      401.05     10.10 o
  -4   4   0      337.67      319.43      7.13 o
  -2   4   0       18.21       26.05      1.79 o
   0   4   0     1304.53     1379.58     27.30 o
   2   4   0       14.09       23.66      1.84 o
   4   4   0      330.99      318.05      8.02 o
   6   4   0      385.09      387.55      8.82 o
   8   4   0     1598.08     1611.18     30.09 o
  10   4   0     1442.34     1362.89     35.05 o
  12   4   0       32.57       28.08      3.98 o
  14   4   0       36.65       32.43      6.33 o
  16   4   0        8.58       12.73      6.27 o
  18   4   0       33.48       37.04      7.74 o
  20   4   0       77.32       77.21     10.36 o
 -19   5   0       27.99       39.59      9.79 o
 -17   5   0       34.03       48.74      8.89 o
 -15   5   0       48.19       38.83      7.68 o
 -13   5   0       36.85       33.65      7.16 o
 -11   5   0       15.55       12.60      5.69 o
  -9   5   0      693.28      649.18     26.10 o
  -7   5   0     1149.23     1111.59     27.18 o
  -5   5   0      925.73      899.91     22.21 o
  -3   5   0       51.81       62.69      4.02 o
  -1   5   0        6.98        9.68      2.21 o
   1   5   0        7.01        9.09      2.19 o
   3   5   0       53.24       57.78      3.93 o
   5   5   0      931.11      904.91     26.61 o
   7   5   0     1154.59     1114.55     55.46 o
   9   5   0      695.79      678.67     25.91 o
  11   5   0       15.48       16.50      5.37 o
  13   5   0       38.17       30.38      6.59 o
  15   5   0       49.34       31.02      7.61 o
  17   5   0       35.07       39.34      8.70 o
  19   5   0       28.22       60.83      9.66 o
 -16   6   0       10.46       11.77      6.91 o
 -14   6   0        3.67        4.80      5.88 o
 -12   6   0       13.46       16.38      6.01 o
 -10   6   0        2.02        0.64      4.86 o
  -8   6   0        9.04        7.16      4.99 o
  -6   6   0      215.40      201.81     11.71 o
  -4   6   0        1.70        5.44      4.16 o
  -2   6   0       32.88       23.68      3.21 o
   0   6   0        0.13       -1.35      3.13 o
   2   6   0       34.86       21.26      3.74 o
   4   6   0        1.50       -3.77      3.77 o
   6   6   0      211.33      206.54     11.77 o
   8   6   0        9.44        8.89      4.99 o
  10   6   0        1.56       -0.19      4.93 o
  12   6   0       14.11       19.06      6.46 o
  14   6   0        3.44       -0.77      5.56 o
  16   6   0       10.20        9.98      7.23 o
 -13   7   0       11.25        6.59      7.29 o
 -11   7   0       36.48       26.80      7.42 o
  -9   7   0       33.92       39.15      7.04 o
  -7   7   0       46.49       49.70      7.10 o
  -5   7   0       79.03       88.53      8.57 o
  -3   7   0       45.80       39.34      6.01 o
  -1   7   0       12.85       12.86      4.80 o
   1   7   0       12.09        7.93      4.61 o
   3   7   0       45.02       45.29      6.46 o
   5   7   0       79.28       72.47      8.00 o
   7   7   0       47.66       45.03      7.29 o
   9   7   0       35.82       33.58      7.16 o
  11   7   0       36.34       57.82      8.64 o
  13   7   0       10.83        0.45      6.46 o
  -8   8   0       21.63       37.61      7.74 o
  -6   8   0       20.24       37.23      7.23 o
  -4   8   0       30.81       23.16      6.46 o
  -2   8   0       43.78       47.91      7.36 o
   0   8   0       13.12       14.78      6.01 o
   2   8   0       44.81       50.02      7.42 o
   4   8   0       30.93       42.41      7.42 o
   6   8   0       19.38       24.18      7.23 o
   8   8   0       20.70       20.60      7.48 o
 -25   1   1        0.47        2.84      4.07 o
 -23   1   1       83.59       84.46      7.71 o
 -21   1   1      109.56      112.68      6.83 o
 -19   1   1      110.97      104.66      5.94 o
 -17   1   1       52.68       52.17      3.39 o
 -15   1   1     1463.05     1435.63     23.89 o
 -13   1   1      448.91      433.82      8.92 o
 -11   1   1     1839.88     1902.85     24.36 o
  -9   1   1     5603.60     6083.37     74.80 o
  -7   1   1     1012.67     1011.28     13.34 o
  -5   1   1     3030.62     3086.47     32.85 o
  -3   1   1     3302.37     3271.34     58.50 o
  -1   1   1    20146.11    20018.41    425.79 o
   1   1   1      714.68      684.41     15.39 o
   3   1   1     9409.32     9670.94    117.94 o
   5   1   1     5274.68     5428.29     59.56 o
   7   1   1      570.57      587.55      8.10 o
   9   1   1       11.71       16.55      1.33 o
  11   1   1       45.60       48.99      3.16 o
  13   1   1      737.18      709.92     13.00 o
  15   1   1      496.79      475.87     15.31 o
  17   1   1      157.30      163.20      6.32 o
  19   1   1      160.87      148.71      7.66 o
  21   1   1      132.00      159.94      8.54 o
  23   1   1      109.93      110.64      7.56 o
 -24   2   1       24.55       24.83      4.73 o
 -22   2   1       61.36       58.23      5.43 o
 -20   2   1       38.65       43.84      3.98 o
 -18   2   1      169.51      158.46      6.30 o
 -16   2   1      410.41      393.47     10.11 o
 -14   2   1       16.49       15.82      1.94 o
 -12   2   1      232.09      237.09      8.29 o
 -10   2   1      189.95      182.84      3.63 o
  -8   2   1      319.47      298.25      5.79 o
  -6   2   1      235.49      211.92      3.46 o
  -4   2   1      727.00      804.99     10.25 o
  -2   2   1     2228.95     2085.96     62.24 o
   0   2   1     8524.36     8560.99    251.13 o
   2   2   1     1018.75     1009.92     13.60 o
   4   2   1     1649.70     1518.36     19.00 o
   6   2   1     3392.57     3810.01     51.95 o
   8   2   1     2455.45     2606.58     32.59 o
  10   2   1      278.47      286.52      6.65 o
  12   2   1      176.33      171.24      4.24 o
  14   2   1      637.86      563.64     12.61 o
  16   2   1      128.06      111.22      5.20 o
  18   2   1      192.41      192.37      8.42 o
  20   2   1       69.80       79.70      5.67 o
  22   2   1       59.32       57.92      6.49 o
 -23   3   1        9.70        4.99      4.29 o
 -21   3   1       22.27       23.67      3.91 o
 -19   3   1        2.37       -2.16      2.36 o
 -17   3   1       58.11       61.92      3.94 o
 -15   3   1       17.21       14.93      2.47 o
 -13   3   1       85.65       79.54      3.15 o
 -11   3   1       70.60       84.18      2.49 o
  -9   3   1      127.93      131.22      2.76 o
  -7   3   1      641.64      724.45     14.05 o
  -5   3   1       65.15       87.80      2.64 o
  -3   3   1      517.90      549.52     12.57 o
   1   3   1     5626.27     6409.86    138.99 o
   3   3   1     1434.93     1522.26     27.11 o
   5   3   1      360.01      357.78     10.01 o
   7   3   1      382.59      416.41      6.57 o
   9   3   1      242.58      243.94      4.52 o
  11   3   1       87.39       85.65      2.66 o
  13   3   1       92.86       91.04      8.64 o
  15   3   1       67.14       60.46      3.97 o
  17   3   1        6.18        0.73      2.61 o
  19   3   1       39.03       39.14      4.57 o
  21   3   1       59.49       64.04      5.53 o
  23   3   1       90.41      104.58      9.15 o
 -22   4   1        9.88        7.98      3.04 o
 -20   4   1       32.78       37.26     10.59 o
 -18   4   1       56.56       48.26      7.13 o
 -16   4   1       56.93       57.74      3.64 o
 -14   4   1      314.49      273.90     15.35 o
 -12   4   1      325.53      328.33     16.25 o
 -10   4   1      740.26      762.75     15.81 o
  -8   4   1      498.02      510.40     10.95 o
  -6   4   1        2.66        1.68      1.64 o
  -4   4   1      129.07      132.76      3.82 o
  -2   4   1      718.90      814.52     18.54 o
   0   4   1     1801.70     1928.81     42.15 o
   2   4   1     1729.41     1776.20     39.30 o
   4   4   1      272.87      280.68      6.28 o
   6   4   1      163.88      166.30      4.97 o
   8   4   1     1322.51     1325.21     24.96 o
  10   4   1      899.15      873.26     22.58 o
  12   4   1       17.76       15.42      5.37 o
  14   4   1       48.90       41.47      2.75 o
  16   4   1       85.97       84.27      4.86 o
  18   4   1       84.31       87.07      4.74 o
  20   4   1       32.16       30.36      3.36 o
 -19   5   1       97.81      111.23     12.09 o
 -17   5   1       35.52       45.73      8.32 o
 -15   5   1      120.64      137.40     11.90 o
 -13   5   1       60.93       69.72      8.00 o
 -11   5   1      829.02      811.71     31.28 o
  -9   5   1      460.46      441.17     19.19 o
  -7   5   1      449.11      442.68     12.60 o
  -5   5   1     1121.72     1133.04     26.46 o
  -3   5   1       87.67       91.65      4.29 o
  -1   5   1       27.47       33.50      2.60 o
   1   5   1      124.72      121.82      9.31 o
   3   5   1      611.43      630.88     21.62 o
   5   5   1      489.03      480.51     13.32 o
   7   5   1      211.60      214.11     24.08 o
   9   5   1       13.39       19.89      5.44 o
  11   5   1       97.34       96.46      9.40 o
  13   5   1      213.08      189.72     13.30 o
  15   5   1      115.20      127.67     11.90 o
  17   5   1       50.95       43.18      8.96 o
  19   5   1       18.08       22.00      8.00 o
 -18   6   1       49.42       55.27     10.43 o
 -16   6   1       27.63       15.61      7.16 o
 -14   6   1       51.67       49.38      8.00 o
 -12   6   1        5.85       11.64      5.44 o
 -10   6   1       34.09       46.50      6.72 o
  -8   6   1       32.11       27.63      5.76 o
  -6   6   1      108.14      125.82      9.08 o
  -4   6   1      177.05      156.24      9.56 o
  -2   6   1      208.52      187.89      7.06 o
   0   6   1       93.19       95.46      5.11 o
   2   6   1       30.75       19.00      4.54 o
   4   6   1      364.85      331.02     14.90 o
   6   6   1      298.12      283.49     14.26 o
   8   6   1      102.34      101.26      9.34 o
  10   6   1      101.62      109.64      9.98 o
  12   6   1       25.99       11.19      6.14 o
  14   6   1       20.20       16.50      6.91 o
  16   6   1       48.08       65.18      9.66 o
 -13   7   1       30.60       36.08      7.74 o
 -11   7   1       19.94       22.00      6.84 o
  -9   7   1        0.22       -4.22      4.67 o
  -7   7   1        6.51        3.39      4.48 o
  -5   7   1        3.91        6.08      4.41 o
  -3   7   1       85.72       85.90      7.87 o
  -1   7   1       77.93       66.08      6.78 o
   1   7   1       93.96       92.43      8.32 o
   3   7   1       83.57       77.46      7.55 o
   5   7   1       51.27       48.49      6.65 o
   7   7   1       19.56       24.43      6.20 o
   9   7   1       10.35        5.63      6.08 o
  11   7   1        0.59        2.17      5.82 o
  13   7   1       11.93       18.23      7.68 o
  -8   8   1       58.05       74.46      9.02 o
  -6   8   1       48.46       54.11      7.87 o
  -4   8   1       67.88       68.25      8.12 o
  -2   8   1       30.83       25.33      6.27 o
   0   8   1       34.04       41.64      6.97 o
   2   8   1       42.65       39.66      7.16 o
   4   8   1       10.69        6.91      5.63 o
   6   8   1       20.62       26.35      6.84 o
 -26   0   2      139.61      152.11     12.86 o
 -24   0   2      221.59      228.55     14.71 o
 -22   0   2      172.00      197.08     12.28 o
 -20   0   2      442.23      449.86     19.64 o
 -18   0   2      171.51      145.62      7.56 o
 -16   0   2     3260.74     3163.52     69.93 o
 -14   0   2      731.39      683.19     17.93 o
 -12   0   2     1446.71     1311.01     30.42 o
 -10   0   2      850.64      739.02     14.52 o
  -8   0   2     8559.25     8448.15    144.17 o
  -6   0   2     3651.82     3675.63     54.41 o
  -4   0   2      117.33       86.05      1.98 o
  -2   0   2      208.67      163.33      7.09 o
   0   0   2     2751.11     2948.86     43.23 o
   2   0   2     3882.20     4116.87     60.83 o
   4   0   2    17227.10    16889.21    249.67 o
   6   0   2     8987.89     8994.82    154.85 o
   8   0   2     8456.30     8793.74    157.05 o
  10   0   2      621.75      663.82     16.83 o
  12   0   2      766.43      708.34     18.56 o
  14   0   2      961.45      935.52     23.90 o
  16   0   2       46.56       40.27      4.70 o
  18   0   2      205.68      197.40     12.47 o
  20   0   2      226.84      263.86     15.10 o
  22   0   2       65.37       59.30      8.89 o
 -25   1   2        9.19       12.39      4.49 o
 -23   1   2       55.97       64.90      9.40 o
 -21   1   2       80.43       92.11      5.50 o
 -19   1   2       17.82       10.70      3.49 o
 -17   1   2       67.74       71.61      3.84 o
 -15   1   2       62.57       59.44      3.59 o
 -13   1   2      119.46      121.24      4.84 o
 -11   1   2     2857.09     2925.83     40.04 o
  -9   1   2     3418.88     3359.61     41.58 o
  -7   1   2     4490.74     4627.50     52.28 o
  -5   1   2      572.65      617.74      7.03 o
  -3   1   2     2151.31     2138.96     32.46 o
  -1   1   2      199.34      203.66      3.59 o
   1   1   2      878.60      869.06     11.13 o
   3   1   2     3347.00     3507.15     39.91 o
   5   1   2     2610.88     2551.07     31.48 o
   7   1   2     1161.65     1085.64     14.40 o
   9   1   2      330.15      328.43      6.06 o
  11   1   2      242.32      230.01      5.19 o
  13   1   2      196.05      193.32      5.68 o
  15   1   2       53.73       52.91      7.31 o
  17   1   2       58.96       54.84      4.35 o
  19   1   2       70.50       69.78      6.78 o
  21   1   2       64.66       67.11      6.21 o
  23   1   2       64.64       83.76      6.97 o
 -24   2   2       30.89       21.94      4.62 o
 -22   2   2       22.67       18.93      3.56 o
 -20   2   2       68.98       65.75      6.59 o
 -18   2   2      261.34      230.51      7.45 o
 -16   2   2      457.86      466.78     13.17 o
 -14   2   2      283.55      288.80      5.48 o
 -12   2   2      745.02      746.91     11.17 o
 -10   2   2      215.40      238.02      4.56 o
  -8   2   2     1288.48     1420.29     19.57 o
  -6   2   2      410.54      408.19      5.67 o
  -4   2   2      523.06      516.74     12.16 o
  -2   2   2     1240.66     1257.29     21.87 o
   0   2   2     2313.23     2309.51     39.79 o
   2   2   2     2484.52     2673.37     40.10 o
   4   2   2      138.15      136.30      2.51 o
   6   2   2     2194.13     2377.08     32.20 o
   8   2   2      592.54      594.41      9.33 o
  10   2   2        7.23        3.97      1.23 o
  12   2   2        4.89        1.40      1.48 o
  14   2   2       23.71       38.85      4.09 o
  16   2   2        3.22        5.60      2.81 o
  18   2   2       12.85        9.89      3.20 o
  20   2   2       37.94       36.18      4.99 o
  22   2   2        2.34       -4.26      4.26 o
 -23   3   2       47.29       50.25      5.48 o
 -21   3   2       96.30      105.00      6.54 o
 -19   3   2       79.69       85.77      4.77 o
 -17   3   2       38.84       48.50      3.49 o
 -15   3   2      157.95      139.40      5.22 o
 -13   3   2      744.77      727.65     13.04 o
 -11   3   2      331.12      316.08      5.32 o
  -9   3   2      179.92      208.39      3.66 o
  -7   3   2      677.53      651.68      8.65 o
  -5   3   2     1652.51     1622.86     22.11 o
  -3   3   2     5104.57     5363.90    157.67 o
  -1   3   2     2856.19     2820.85     84.82 o
   1   3   2      510.87      573.25     19.00 o
   3   3   2     1262.24     1225.18     15.23 o
   5   3   2      322.75      299.17      4.54 o
   7   3   2      418.40      409.67      6.86 o
   9   3   2      939.25      914.35     12.53 o
  11   3   2      259.55      243.14      7.29 o
  13   3   2      392.81      400.30      9.74 o
  15   3   2      240.27      231.70     14.42 o
  17   3   2      111.72      109.61      5.43 o
  19   3   2       57.72       61.39      7.07 o
  21   3   2       37.94       37.42      6.40 o
 -22   4   2       31.79       39.65      4.40 o
 -20   4   2       48.53       51.66      4.42 o
 -18   4   2       62.28       72.97      4.81 o
 -16   4   2      278.04      272.16      9.10 o
 -14   4   2       49.14       42.07      2.49 o
 -12   4   2      477.27      470.58      9.56 o
 -10   4   2      407.84      422.28      9.69 o
  -8   4   2      214.99      223.05      5.58 o
  -6   4   2      531.30      509.27     10.13 o
  -4   4   2      166.40      144.39      5.34 o
   2   4   2      444.48      403.84     10.02 o
   4   4   2      715.40      735.66     16.66 o
   6   4   2      297.04      302.35      8.01 o
   8   4   2     1209.21     1207.12     23.12 o
  10   4   2      324.63      317.35      8.72 o
  12   4   2      500.66      467.93     12.50 o
  14   4   2      193.42      183.03     13.14 o
  16   4   2      135.38      142.89      6.39 o
  18   4   2      117.60      113.27      6.07 o
  20   4   2        4.77        1.46      3.16 o
 -21   5   2       15.83       26.29      8.64 o
 -19   5   2       15.05       28.66      8.32 o
 -17   5   2       55.62       59.30      8.96 o
 -15   5   2       44.31       49.83      7.61 o
 -13   5   2        8.77        0.13      4.73 o
 -11   5   2      233.40      229.31     12.92 o
  -9   5   2      352.55      355.64     10.90 o
  -7   5   2      343.20      317.95      9.59 o
  -5   5   2        1.50        0.44      1.80 o
  -3   5   2      178.22      176.63      5.59 o
  -1   5   2      185.34      162.69     10.71 o
   1   5   2      106.15       86.75      3.96 o
   3   5   2      229.46      226.85     14.94 o
   5   5   2      766.20      753.37     18.90 o
   7   5   2      627.47      646.64     18.77 o
   9   5   2      157.25      144.56     10.36 o
  11   5   2       43.49       48.93      7.29 o
  13   5   2       55.08       51.30      7.93 o
  15   5   2       10.26       10.17      6.59 o
  17   5   2        4.93       11.64      6.72 o
 -18   6   2       25.97       14.71      7.55 o
 -16   6   2       15.96       19.32      6.72 o
 -14   6   2       44.31       53.60      7.87 o
 -12   6   2        0.50        3.07      4.86 o
 -10   6   2      160.75      154.54     10.87 o
  -8   6   2      311.47      310.29     14.78 o
  -6   6   2      321.73      327.23     16.57 o
  -4   6   2      125.48      129.92      5.61 o
  -2   6   2       69.13       62.02      4.00 o
   0   6   2        2.74        6.14      3.39 o
   2   6   2      181.60      199.57      7.34 o
   4   6   2      261.08      256.20     11.83 o
   6   6   2       47.09       51.11      6.27 o
   8   6   2      134.71      121.02      9.91 o
  10   6   2       63.49       65.37      7.87 o
  12   6   2       27.69       26.93      7.23 o
  14   6   2        4.12        2.37      6.20 o
  16   6   2       63.62       61.92     10.11 o
 -15   7   2        9.64        9.79      6.97 o
 -13   7   2       83.08       83.86      9.79 o
 -11   7   2      159.21      164.33     12.15 o
  -9   7   2       46.96       50.53      6.84 o
  -7   7   2      161.27      177.25     10.94 o
  -5   7   2      158.96      166.76     10.49 o
  -3   7   2       15.50       19.57      4.80 o
  -1   7   2       29.31       26.99      4.99 o
   1   7   2       95.56       92.24      8.00 o
   3   7   2       91.82       94.99      8.38 o
   5   7   2       22.15       21.17      5.50 o
   7   7   2       41.20       54.95      7.36 o
   9   7   2       47.99       49.83      7.61 o
  11   7   2        4.17        4.48      6.14 o
  -8   8   2        4.17        8.70      5.63 o
  -6   8   2       17.72       21.17      6.08 o
  -4   8   2       13.46       22.71      5.76 o
  -2   8   2        9.69        4.99      4.73 o
   0   8   2       15.22       21.43      5.69 o
   2   8   2       40.29       48.81      7.16 o
   4   8   2       46.58       57.18      8.00 o
   6   8   2        6.80        8.70      6.27 o
 -25   1   3       98.62      118.26      8.80 o
 -23   1   3       51.36       57.76      5.65 o
 -21   1   3      154.96      153.97      8.41 o
 -19   1   3      107.18      120.59      5.60 o
 -17   1   3      727.75      711.16     13.73 o
 -15   1   3      922.06      897.81     14.30 o
 -13   1   3     1286.66     1252.28     18.47 o
 -11   1   3     2279.39     2274.18     31.55 o
  -9   1   3     1937.60     2116.63     27.80 o
  -7   1   3     1886.95     1874.00     21.57 o
  -5   1   3     1487.55     1468.26     15.72 o
  -3   1   3    38410.84    37796.86    556.60 o
  -1   1   3     7909.93     8340.05    144.55 o
   1   1   3      303.66      258.92      3.22 o
   3   1   3      116.88      140.73      3.56 o
   5   1   3     8740.18     9758.33    117.44 o
   7   1   3     3300.81     3434.62     46.71 o
   9   1   3     1160.20     1135.68     18.56 o
  11   1   3       14.77       13.13      1.84 o
  13   1   3      589.20      584.37     11.37 o
  15   1   3       56.47       66.87      4.26 o
  17   1   3       10.04       11.73      3.25 o
  19   1   3       62.22       52.12      5.55 o
  21   1   3        8.10        4.53      4.50 o
 -26   2   3       24.01       32.69      5.37 o
 -24   2   3        4.93        1.55      3.65 o
 -22   2   3       99.87       99.88      5.56 o
 -20   2   3       14.83       16.60      3.11 o
 -18   2   3     1419.22     1367.19     27.50 o
 -16   2   3      361.07      350.23      8.08 o
 -14   2   3       34.20       30.27      2.07 o
 -12   2   3       49.84       47.89      1.96 o
 -10   2   3      914.92      934.95     15.30 o
  -8   2   3     2016.22     1973.56     24.75 o
  -6   2   3      620.16      659.98     10.11 o
  -4   2   3     1667.76     1878.21     63.65 o
  -2   2   3      516.99      498.43     11.49 o
   0   2   3     3222.19     3220.29     66.74 o
   2   2   3     1831.95     1590.84     24.05 o
   4   2   3     1522.55     1550.55     20.89 o
   6   2   3     1183.92     1287.87     16.53 o
   8   2   3     1027.92     1084.79     14.53 o
  10   2   3      268.67      279.73      5.18 o
  12   2   3     1127.47     1110.59     20.62 o
  14   2   3      218.03      220.95      7.24 o
  16   2   3       53.16       53.85      4.17 o
  18   2   3       77.75       66.60      4.82 o
  20   2   3       12.35       12.73      4.63 o
  22   2   3       56.88       51.83     10.01 o
 -25   3   3       12.79       14.39      5.25 o
 -23   3   3       58.20       70.32      9.02 o
 -21   3   3        6.47        6.16      3.42 o
 -19   3   3       74.78       79.68      6.72 o
 -17   3   3       23.20       21.76      2.85 o
 -15   3   3       59.58       61.92      3.60 o
 -13   3   3       60.44       54.49      3.54 o
 -11   3   3      488.76      527.61      8.62 o
  -9   3   3       15.61       15.71      1.24 o
  -7   3   3       89.93       95.92      2.30 o
  -5   3   3      256.95      351.66      7.15 o
  -3   3   3     1395.26     1420.47     24.86 o
  -1   3   3      380.13      374.75      7.49 o
   1   3   3      294.31      335.40      6.72 o
   3   3   3      261.26      287.45      4.26 o
   5   3   3     1197.25     1225.95     17.39 o
   7   3   3      722.35      707.76     10.99 o
   9   3   3      199.90      188.67      4.03 o
  11   3   3       54.41       40.51      3.16 o
  13   3   3       33.99       33.44      3.33 o
  15   3   3      112.16       92.69      4.92 o
  17   3   3       65.25       67.38     10.33 o
  19   3   3        8.59        1.36      6.14 o
  21   3   3        2.99       -4.48      5.25 o
 -22   4   3       22.02       22.35      4.07 o
 -20   4   3       25.46       26.61      3.93 o
 -18   4   3        9.33        8.64      2.95 o
 -16   4   3       75.23       76.24      5.02 o
 -14   4   3      360.16      366.00     10.71 o
 -12   4   3      874.82      807.91     13.81 o
 -10   4   3       28.44       28.48      2.07 o
  -8   4   3       47.06       53.13      1.85 o
  -6   4   3      908.82      875.64     19.70 o
   2   4   3      230.01      239.91      6.44 o
   4   4   3      238.35      245.24      5.88 o
   6   4   3      131.90      119.39      2.77 o
   8   4   3      408.41      432.95      8.01 o
  10   4   3      173.23      168.32      6.28 o
  12   4   3       30.11       32.21      4.73 o
  14   4   3       47.90       46.51      4.04 o
  16   4   3       36.15       35.18      4.35 o
  18   4   3        8.79        6.03      3.50 o
  20   4   3       49.57       57.04      5.35 o
 -21   5   3       14.37       20.72      8.57 o
 -19   5   3       27.25       34.29      8.25 o
 -17   5   3       89.37       99.27     10.11 o
 -15   5   3       62.43       62.49      7.93 o
 -13   5   3      168.48      170.59     11.45 o
 -11   5   3      222.06      192.28     11.32 o
  -9   5   3       80.42       82.63      4.95 o
  -7   5   3      710.78      681.95     16.71 o
  -5   5   3      594.44      573.56     13.91 o
  -1   5   3      300.21      284.00     10.04 o
   1   5   3      505.10      503.39     12.17 o
   3   5   3      815.31      818.47     20.04 o
   5   5   3      231.98      230.16      9.24 o
   7   5   3     1168.65     1163.84     39.53 o
   9   5   3      111.07      119.36      9.47 o
  11   5   3      316.51      320.53     16.44 o
  13   5   3       70.29       80.40      9.34 o
  15   5   3      121.73      144.18     12.60 o
  17   5   3       46.43       58.46      9.72 o
 -18   6   3       48.09       61.28      9.66 o
 -16   6   3       34.77       35.12      7.68 o
 -14   6   3       58.42       50.28      7.61 o
 -12   6   3      152.53      151.72     11.00 o
 -10   6   3      537.70      539.74     22.45 o
  -8   6   3      756.00      719.22     26.61 o
  -6   6   3       15.61       17.75      2.71 o
  -4   6   3      136.27      119.83      4.93 o
  -2   6   3       96.87       89.23      5.88 o
   0   6   3      195.87      183.07      6.35 o
   2   6   3      300.01      297.98     11.80 o
   4   6   3       41.54       45.09      4.02 o
   6   6   3       67.48       81.56      8.00 o
   8   6   3      112.13      123.13      9.79 o
  10   6   3       13.67       13.94      5.56 o
  12   6   3       48.67       38.25      7.55 o
  14   6   3       53.23       69.02      9.85 o
 -15   7   3       18.32       12.73      6.78 o
 -13   7   3        3.30        0.45      5.44 o
 -11   7   3       23.97       32.56      6.20 o
  -9   7   3       24.47       24.05      5.56 o
  -7   7   3       26.83       18.81      4.99 o
  -5   7   3       19.10        8.57      4.22 o
  -3   7   3       58.16       61.02      5.82 o
  -1   7   3       95.55       94.67      7.29 o
   1   7   3       11.34       17.40      4.61 o
   3   7   3        1.52        3.90      4.22 o
   5   7   3        9.91        8.70      4.99 o
   7   7   3       21.85       19.38      5.88 o
   9   7   3       51.25       54.43      8.19 o
  11   7   3       43.67       45.48      8.64 o
  -8   8   3       61.63       69.98      8.25 o
  -6   8   3      135.89      165.67     11.07 o
  -4   8   3       58.41       67.67      7.29 o
  -2   8   3       56.10       61.02      6.97 o
   0   8   3       87.43       81.94      8.06 o
   2   8   3       60.79       75.35      8.00 o
   4   8   3       72.33       83.22      8.89 o
 -26   0   4       19.49        9.47      6.59 o
 -24   0   4       57.28       64.92      8.44 o
 -22   0   4      136.72      133.62     10.43 o
 -20   0   4       34.63       37.98      4.58 o
 -18   0   4     2722.17     2753.23     60.76 o
 -16   0   4     1736.80     1644.85     45.64 o
 -14   0   4     1528.40     1479.19     34.33 o
 -12   0   4     3195.18     3460.61     61.83 o
 -10   0   4      333.36      279.82      7.09 o
  -8   0   4     3780.52     3604.89     63.41 o
  -6   0   4     5601.85     6077.20    104.36 o
  -4   0   4    64401.38    62514.59   1075.48 o
  -2   0   4    28260.08    28084.48    417.72 o
   0   0   4    16448.71    16516.40    243.40 o
   2   0   4     5382.27     5229.90     89.88 o
   4   0   4     3632.02     3740.64     65.77 o
   6   0   4     1471.55     1546.11     28.97 o
   8   0   4      559.90      549.78     17.78 o
  10   0   4      829.21      847.88     20.88 o
  12   0   4     3770.81     3626.19     80.07 o
  14   0   4      556.52      553.50     16.19 o
  16   0   4      153.53      159.14     13.27 o
  18   0   4       99.36       91.85      9.27 o
  20   0   4      113.94      111.75     10.68 o
  22   0   4       36.42       30.32      8.44 o
 -27   1   4       13.99       13.71      5.56 o
 -25   1   4       13.90       16.09      5.21 o
 -23   1   4       39.97       40.54      4.29 o
 -21   1   4      134.07      131.94     11.27 o
 -19   1   4     1183.80     1154.75     20.78 o
 -17   1   4      251.84      257.70      6.80 o
 -15   1   4      707.77      709.92     11.81 o
 -13   1   4      501.79      508.38     11.98 o
 -11   1   4       79.66       85.78      2.83 o
  -9   1   4      513.07      528.11      7.73 o
  -7   1   4     2964.32     3046.47     37.95 o
  -5   1   4     5371.16     5325.21     55.83 o
  -3   1   4    52149.87    52932.74    766.71 o
  -1   1   4     4998.26     5203.90     64.06 o
   1   1   4     2036.05     1993.03     22.89 o
   3   1   4     2475.69     2581.99     32.05 o
   5   1   4     2319.42     2404.19     33.36 o
   7   1   4      560.66      543.45      8.90 o
   9   1   4      655.65      653.75     10.67 o
  11   1   4     1410.92     1352.93     22.88 o
  13   1   4       56.06       46.03      3.35 o
  15   1   4      159.30      155.59      7.31 o
  17   1   4      117.92      110.41      6.59 o
  19   1   4       17.38       15.05      4.60 o
  21   1   4       35.05       43.19      6.08 o
 -26   2   4       16.08       22.62      4.91 o
 -24   2   4       19.26       19.82      3.83 o
 -22   2   4        2.26        0.95      2.78 o
 -20   2   4       10.43        9.16      2.81 o
 -18   2   4       43.99       46.39      3.74 o
 -16   2   4      190.22      184.25      5.46 o
 -14   2   4      191.23      198.41      5.07 o
 -12   2   4      189.36      200.04      4.87 o
 -10   2   4     1327.13     1456.26     18.78 o
  -8   2   4     1174.50     1234.62     15.69 o
  -6   2   4     1817.53     1821.36     25.02 o
  -4   2   4     2344.73     2616.70    105.89 o
  -2   2   4      235.82      248.45      5.64 o
   0   2   4     1324.97     1342.20     24.29 o
   2   2   4       32.74       44.83      1.45 o
   4   2   4     1656.69     1765.43     22.17 o
   6   2   4       94.81       96.11      2.66 o
   8   2   4      527.07      526.19      8.94 o
  10   2   4        8.94        9.92      2.09 o
  12   2   4      318.26      317.32      8.68 o
  14   2   4       76.22       65.32      4.21 o
  16   2   4        3.94        6.83      3.05 o
  18   2   4        0.06       -0.98      3.24 o
  20   2   4       23.01       35.49      5.46 o
 -25   3   4        9.81        9.99      4.32 o
 -23   3   4       56.42       60.12      5.83 o
 -21   3   4       18.93       21.99      4.06 o
 -19   3   4      140.33      140.08      7.21 o
 -17   3   4      188.47      177.72      7.74 o
 -15   3   4      569.83      555.34     17.95 o
 -13   3   4      510.38      534.06      8.18 o
 -11   3   4     1283.27     1339.19     20.89 o
  -9   3   4      128.18      134.21      2.75 o
  -7   3   4      201.48      193.77      3.92 o
  -5   3   4      602.12      623.35     26.10 o
  -3   3   4     1410.21     1584.55     39.31 o
  -1   3   4      388.41      368.45      9.53 o
   1   3   4     1838.62     1759.62     54.75 o
   3   3   4     1337.51     1317.54     16.85 o
   5   3   4     1506.69     1427.01     18.33 o
   7   3   4     1416.22     1405.59     18.44 o
   9   3   4       29.39       30.83      2.47 o
  11   3   4       46.71       47.23      4.24 o
  13   3   4       12.56       16.78      3.61 o
  15   3   4       78.50       89.87     11.26 o
  17   3   4       51.80       53.78      5.29 o
  19   3   4      113.42      127.04      7.77 o
 -24   4   4       26.28       26.33      4.59 o
 -22   4   4       77.38       94.01      6.38 o
 -20   4   4       42.65       58.56      6.27 o
 -18   4   4       98.24       95.61      5.72 o
 -16   4   4       26.28       28.08      3.52 o
 -14   4   4      429.96      427.74     12.15 o
 -12   4   4     1775.17     1743.78     37.22 o
 -10   4   4     1752.60     1714.38     30.92 o
  -8   4   4     2461.79     2525.84     38.16 o
  -6   4   4      272.87      248.31      6.38 o
  -4   4   4     1012.12     1003.59     21.39 o
  -2   4   4      438.35      413.60      9.59 o
   0   4   4      836.05      780.82     16.98 o
   2   4   4      682.73      672.81     10.78 o
   4   4   4     1199.73     1229.75     17.10 o
   6   4   4      722.94      712.62     12.19 o
   8   4   4       51.64       50.46      3.70 o
  10   4   4      494.48      457.41     12.94 o
  12   4   4      403.28      392.66     11.66 o
  14   4   4      163.49      166.26      7.38 o
  16   4   4      152.17      161.27      7.94 o
  18   4   4       30.84       18.35      5.69 o
 -21   5   4       36.91       43.30      9.47 o
 -19   5   4       11.34        6.78      6.08 o
 -17   5   4       23.63       26.93      6.59 o
 -15   5   4       26.33       15.67      5.31 o
 -13   5   4      163.41      187.67     11.39 o
 -11   5   4      239.47      249.70      8.77 o
  -9   5   4      479.38      429.35     11.87 o
  -7   5   4       94.58       97.04      4.05 o
   1   5   4      344.09      348.23      8.96 o
   3   5   4      506.09      504.28     12.98 o
   5   5   4      683.68      649.04     16.78 o
   7   5   4      194.62      205.58     11.64 o
   9   5   4       17.74       20.15      5.69 o
  11   5   4       88.54       77.08      8.57 o
  13   5   4       42.62       31.53      7.29 o
  15   5   4       32.74       31.28      8.19 o
  17   5   4        5.59        2.94      6.78 o
 -18   6   4       11.44       22.26      7.55 o
 -16   6   4       10.64       17.91      6.01 o
 -14   6   4       14.67       12.03      5.56 o
 -12   6   4       96.11      102.54      9.02 o
 -10   6   4       11.90        9.91      4.80 o
  -8   6   4       15.20       17.35      3.81 o
  -6   6   4       12.91       13.24      2.26 o
  -4   6   4       35.47       37.59      2.53 o
  -2   6   4       43.83       40.58      2.73 o
   0   6   4      197.34      206.95     17.30 o
   2   6   4       64.62       70.10      4.39 o
   4   6   4       28.76       22.13      4.73 o
   6   6   4       43.59       40.43      5.88 o
   8   6   4       26.57       26.10      5.95 o
  10   6   4       30.57       27.25      6.52 o
  12   6   4       14.51       17.59      6.78 o
  14   6   4       13.02        9.47      6.78 o
 -15   7   4       15.68       14.14      6.33 o
 -13   7   4       10.04        1.54      5.12 o
 -11   7   4        2.86       -0.51      4.67 o
  -9   7   4        3.27        2.75      4.29 o
  -7   7   4       93.17      114.18      8.12 o
  -5   7   4      107.26       95.18      7.04 o
  -3   7   4       29.55       33.48      3.36 o
  -1   7   4       25.17       18.23      4.22 o
   1   7   4       39.42       38.31      5.18 o
   3   7   4       67.96       62.81      6.72 o
   5   7   4       53.23       56.93      6.97 o
   7   7   4       67.51       81.17      8.64 o
   9   7   4        8.63        6.14      5.82 o
  -8   8   4       18.29       18.81      5.76 o
  -6   8   4        2.42        1.85      4.41 o
  -4   8   4        1.33        2.62      4.41 o
  -2   8   4        5.32        3.52      4.61 o
   0   8   4        5.07        3.07      4.61 o
   2   8   4        0.02       -0.19      4.93 o
   4   8   4        2.78        2.94      5.37 o
 -27   1   5       18.23       13.57      9.24 o
 -25   1   5        7.26        4.43      3.88 o
 -23   1   5       17.82       17.20      3.50 o
 -21   1   5        8.51        4.32      2.80 o
 -19   1   5      607.38      614.08     12.48 o
 -17   1   5      206.25      219.53      6.13 o
 -15   1   5      587.64      629.58     14.31 o
 -13   1   5       98.53       89.16      3.02 o
 -11   1   5     1226.33     1415.63     20.20 o
  -9   1   5       30.55       42.43      2.36 o
  -7   1   5     1497.90     1628.09     22.44 o
  -5   1   5     1015.03     1100.42     14.30 o
  -3   1   5     7600.62     8471.39     95.36 o
  -1   1   5      410.51      459.33      6.30 o
   1   1   5      186.82      172.57      3.23 o
   3   1   5     1982.21     2045.03     35.36 o
   5   1   5      776.93      762.21     11.84 o
   7   1   5        5.47        5.14      1.53 o
   9   1   5       21.99       15.22      1.97 o
  11   1   5      347.29      313.33      7.65 o
  13   1   5       94.57       85.68      4.16 o
  15   1   5       51.21       49.33      4.29 o
  17   1   5       21.34       27.41      4.14 o
  19   1   5       97.67      122.83     13.30 o
  21   1   5       10.26        1.67      4.94 o
 -26   2   5       21.49       17.46      6.14 o
 -24   2   5       24.52       22.22      4.05 o
 -22   2   5       51.83       49.10      5.24 o
 -20   2   5      133.45      140.88      6.12 o
 -18   2   5       25.24       32.33      3.30 o
 -16   2   5      101.15       86.43      4.03 o
 -14   2   5      555.40      534.49     12.06 o
 -12   2   5      721.23      691.98     10.95 o
 -10   2   5     1003.29     1033.82     15.07 o
  -8   2   5      280.21      267.31      4.29 o
  -6   2   5      345.87      314.06      5.72 o
  -4   2   5     2989.07     3297.56     57.43 o
  -2   2   5     1735.59     1929.51     34.30 o
   0   2   5     1332.27     1254.86     17.59 o
   2   2   5      435.18      456.66      6.58 o
   4   2   5      628.59      622.43      9.70 o
   6   2   5      398.82      420.83      7.37 o
   8   2   5      158.90      161.93      4.35 o
  10   2   5      564.48      566.21     13.10 o
  12   2   5       43.78       36.88      3.78 o
  14   2   5      125.31      115.97      5.68 o
  16   2   5       78.81       79.43      5.06 o
  18   2   5       86.78      103.99      8.33 o
  20   2   5      119.28      155.78      8.93 o
 -25   3   5       18.32       22.44      4.74 o
 -23   3   5       16.03       13.68      7.45 o
 -21   3   5        0.61        0.43      3.17 o
 -19   3   5       46.93       46.90      4.63 o
 -17   3   5       86.47       86.14      5.42 o
 -15   3   5      236.97      246.55      8.86 o
 -13   3   5      771.58      750.91     12.11 o
 -11   3   5      682.94      683.41     10.89 o
  -9   3   5      481.56      487.02      7.49 o
  -7   3   5      513.95      504.16     12.71 o
  -5   3   5      934.50     1012.15     37.16 o
  -3   3   5       29.46       50.95      2.46 o
  -1   3   5       71.11       75.52      3.01 o
   1   3   5      209.97      213.95      5.44 o
   3   3   5      460.86      477.64     10.91 o
   5   3   5      999.75      975.36     18.25 o
   7   3   5      102.76      118.98      3.55 o
   9   3   5      175.70      173.36      5.80 o
  11   3   5      468.19      446.53     13.24 o
  13   3   5       53.91       43.28      4.63 o
  15   3   5       95.99       89.97      6.34 o
  17   3   5        4.69        0.59      4.38 o
  19   3   5        1.95       -2.52      4.39 o
 -24   4   5       11.88       13.21      4.22 o
 -22   4   5       21.45       17.49      7.93 o
 -20   4   5       50.45       60.97      6.72 o
 -18   4   5      137.15      118.94      6.49 o
 -16   4   5      170.30      153.92      6.81 o
 -14   4   5      478.76      473.62     13.23 o
 -12   4   5      412.32      405.88      9.41 o
 -10   4   5       28.22       30.31      1.96 o
  -8   4   5      603.90      575.17      8.69 o
  -6   4   5      306.68      317.20      7.09 o
  -4   4   5       84.31       90.95      3.23 o
  -2   4   5      720.07      813.91     15.23 o
   0   4   5      487.89      528.87     16.58 o
   2   4   5     1185.99     1202.60     23.63 o
   4   4   5     1149.06     1130.49     18.22 o
   6   4   5      849.21      835.85     16.59 o
   8   4   5       11.52        9.44      2.70 o
  10   4   5      159.31      144.27      6.81 o
  12   4   5      125.27      104.10      6.17 o
  14   4   5       93.00       84.47      6.03 o
  16   4   5       10.46       10.48      3.94 o
  18   4   5       16.69       15.25      4.41 o
 -21   5   5      105.84      127.21      6.37 o
 -19   5   5       84.12       83.66      4.94 o
 -17   5   5       95.69       97.64      4.99 o
 -15   5   5      242.97      229.68     10.52 o
 -13   5   5      407.19      398.11     12.15 o
 -11   5   5      290.07      281.09      7.67 o
  -9   5   5      918.66      901.00     21.10 o
   1   5   5      940.15      879.53     20.06 o
   3   5   5      585.36      579.34     14.70 o
   5   5   5      353.93      356.59     16.79 o
   7   5   5      540.57      548.63     21.88 o
   9   5   5      199.01      205.48      6.82 o
  11   5   5      105.30      112.59      6.62 o
  13   5   5      166.86      179.71      6.79 o
  15   5   5       94.70       93.32      5.07 o
 -18   6   5       16.16       18.29      6.52 o
 -16   6   5       12.47       20.72      6.27 o
 -14   6   5      156.60      140.08     11.07 o
 -12   6   5       53.77       39.08      6.20 o
 -10   6   5      178.60      180.25     10.04 o
  -8   6   5      236.84      248.71      7.67 o
  -6   6   5      154.10      130.68      4.43 o
   0   6   5      207.92      198.08      6.22 o
   2   6   5       35.61       35.65      4.45 o
   4   6   5       27.59       28.21      5.12 o
   6   6   5        3.59       -0.32      4.48 o
   8   6   5       14.01       11.96      5.37 o
  10   6   5       73.62       68.63      8.64 o
  12   6   5       60.45       63.52      9.15 o
 -15   7   5        1.30        0.26      5.25 o
 -13   7   5       37.04       29.74      6.65 o
 -11   7   5       85.08       90.83      8.70 o
  -9   7   5       69.12       75.93      7.29 o
  -7   7   5       24.48       28.78      4.54 o
  -5   7   5       28.91       28.19      2.91 o
  -3   7   5       49.81       56.39      8.64 o
  -1   7   5      105.44      104.05      5.23 o
   1   7   5       36.71       32.56      4.99 o
   3   7   5        1.15       -1.02      4.09 o
   5   7   5       11.99       10.17      5.05 o
   7   7   5        5.43        1.85      5.31 o
   9   7   5       18.46       20.34      6.59 o
  -8   8   5       39.69       52.45      6.59 o
  -6   8   5       19.13       22.77      5.18 o
  -4   8   5       36.66       49.38      5.76 o
  -2   8   5       43.67       43.37      5.95 o
   0   8   5       53.31       65.50      6.97 o
   2   8   5       40.86       42.73      6.65 o
 -26   0   6       28.20       36.27      7.42 o
 -24   0   6       30.54       37.36      6.78 o
 -22   0   6       70.68       70.23     10.30 o
 -20   0   6      360.86      370.73     12.78 o
 -18   0   6      994.47      906.98     23.55 o
 -16   0   6      397.00      353.55     11.35 o
 -14   0   6     1866.51     1869.12     34.95 o
 -12   0   6     4012.13     4305.77     75.08 o
 -10   0   6     4484.22     4345.12     75.79 o
  -8   0   6     2629.45     2588.71     45.73 o
  -6   0   6      755.41      777.82     15.48 o
  -4   0   6      290.36      372.96      9.37 o
  -2   0   6      725.12      764.65     14.85 o
   0   0   6     1127.87     1040.54     19.26 o
   2   0   6     1455.97     1476.22     26.95 o
   4   0   6     5768.20     5664.53    112.47 o
   6   0   6      167.49      138.45      5.09 o
   8   0   6      440.92      438.75     13.98 o
  10   0   6      452.20      451.15     13.91 o
  12   0   6      328.78      326.02     11.53 o
  14   0   6       27.32       23.14      8.54 o
  16   0   6       80.23       83.22      8.89 o
  18   0   6       67.13       78.74      9.34 o
  20   0   6       34.07       40.68      8.57 o
 -27   1   6       15.31       21.31      6.75 o
 -25   1   6       34.18       36.15      5.08 o
 -23   1   6       34.15       38.77      4.07 o
 -21   1   6       63.64       71.24      4.57 o
 -19   1   6      134.07      126.07      6.47 o
 -17   1   6       99.09       85.98      3.87 o
 -15   1   6      496.41      496.73      8.91 o
 -13   1   6     1182.40     1144.20     25.46 o
 -11   1   6     2297.26     2194.88     31.13 o
  -9   1   6      127.40      108.48      2.59 o
  -7   1   6      202.71      208.41      3.64 o
  -5   1   6      209.58      236.69      3.84 o
  -3   1   6      160.25      161.97      2.96 o
  -1   1   6       67.56       77.18      2.06 o
   1   1   6     1102.80     1093.90     14.47 o
   3   1   6     1871.99     1896.60     26.51 o
   5   1   6     1378.07     1360.92     19.81 o
   7   1   6      342.32      360.12      6.98 o
   9   1   6      538.36      535.96     10.62 o
  11   1   6       45.97       41.64      3.28 o
  13   1   6       63.05       53.11      3.67 o
  15   1   6       65.26       65.80      4.81 o
  17   1   6       16.44       21.69      4.84 o
  19   1   6       40.89       45.99      6.08 o
 -26   2   6       13.58       12.28      6.08 o
 -24   2   6        1.82       -2.10      5.50 o
 -22   2   6       42.19       41.63      4.08 o
 -20   2   6      156.05      167.34      6.53 o
 -18   2   6       92.63       86.37      6.76 o
 -16   2   6      191.46      189.45      5.39 o
 -14   2   6       60.86       65.07      2.65 o
 -12   2   6      516.84      560.36      9.12 o
 -10   2   6      103.23       98.62      3.03 o
  -8   2   6      100.52       92.26      2.27 o
  -6   2   6       99.32      119.07      2.82 o
  -4   2   6      347.47      361.83      8.01 o
  -2   2   6      791.75      809.04     13.22 o
   0   2   6      724.60      752.87     10.93 o
   2   2   6      656.75      734.54     11.03 o
   4   2   6      250.02      271.98      5.74 o
   6   2   6      299.22      276.40      5.70 o
   8   2   6       68.10       71.41      3.43 o
  10   2   6       53.83       53.91      3.78 o
  12   2   6       15.67       15.99      3.10 o
  14   2   6       20.59       22.41      3.53 o
  16   2   6        8.65        8.82      3.64 o
  18   2   6       27.16       25.01      7.04 o
 -25   3   6       16.76       20.48      4.74 o
 -23   3   6       68.70       75.33      6.24 o
 -21   3   6      122.78      113.43      6.85 o
 -19   3   6      235.77      225.25      9.35 o
 -17   3   6      155.48      148.95      7.10 o
 -15   3   6      480.94      450.53     13.29 o
 -13   3   6       10.19        3.69      1.88 o
 -11   3   6      683.54      638.91     13.30 o
  -9   3   6      534.75      584.27      9.16 o
  -7   3   6     1546.13     1564.62     56.63 o
  -5   3   6     1059.62      985.57     33.33 o
  -3   3   6      450.46      479.38     23.99 o
  -1   3   6      209.80      200.14     14.57 o
   1   3   6      306.92      313.70      5.56 o
   3   3   6      149.92      137.68      3.06 o
   5   3   6     1212.13     1244.53     20.27 o
   7   3   6      238.91      239.13      6.92 o
   9   3   6      578.22      533.41     15.09 o
  11   3   6      216.97      202.01     11.48 o
  13   3   6      131.64      130.74      7.26 o
  15   3   6       34.51       29.57      4.75 o
  17   3   6       14.13        9.63      4.49 o
 -24   4   6       31.39       40.94      5.33 o
 -22   4   6       12.23       11.06      3.90 o
 -20   4   6      153.99      170.49      8.04 o
 -18   4   6      117.06      116.95      6.47 o
 -16   4   6      149.42      145.67      6.73 o
 -14   4   6       67.53       63.98      4.34 o
 -12   4   6       89.31       84.76      3.82 o
 -10   4   6      727.07      724.08     14.07 o
  -8   4   6      708.62      679.11     31.15 o
  -6   4   6     1847.75     1908.46     55.71 o
  -4   4   6     1776.75     1763.29    120.76 o
  -2   4   6      989.53      936.13     30.38 o
   0   4   6     1150.90     1108.38     25.49 o
   2   4   6      263.47      257.54      6.19 o
   4   4   6      256.37      250.69      6.52 o
   6   4   6       83.69       86.66      4.19 o
   8   4   6      344.89      334.93     10.42 o
  10   4   6      153.80      144.31      6.79 o
  12   4   6      176.57      198.25      8.24 o
  14   4   6      144.80      149.54      7.88 o
  16   4   6       34.23       35.90      5.15 o
 -21   5   6       87.20      102.12      6.16 o
 -19   5   6       41.72       47.29      4.24 o
 -17   5   6       56.16       61.54      4.46 o
 -15   5   6      160.50      164.84      7.64 o
 -13   5   6       71.60       73.20      4.22 o
 -11   5   6       92.31       89.20      3.60 o
  -9   5   6       61.01       55.46      2.16 o
  -7   5   6      238.46      228.69      6.11 o
  -5   5   6      452.61      466.11     10.79 o
  -3   5   6      469.04      436.09     10.27 o
  -1   5   6      193.94      192.31      5.29 o
   1   5   6       98.38       84.23      2.49 o
   3   5   6      151.20      172.44      4.85 o
   5   5   6      105.79      111.50      6.01 o
   7   5   6       14.90       12.52      5.98 o
   9   5   6       33.65       38.50      3.50 o
  11   5   6       26.53       22.76      3.37 o
  13   5   6        2.61        0.52      2.93 o
  15   5   6        9.10        8.25      3.38 o
 -18   6   6       25.67       30.90      7.42 o
 -16   6   6       39.93       41.32      7.04 o
 -14   6   6      194.25      230.79     13.37 o
 -12   6   6      158.83      157.23     10.11 o
 -10   6   6      168.99      155.85      6.20 o
  -8   6   6      175.22      162.56      5.40 o
   0   6   6       96.86       85.52      5.44 o
   2   6   6       67.57       74.99      4.59 o
   4   6   6      272.67      281.45     13.50 o
   6   6   6      182.70      195.80     11.58 o
   8   6   6       66.54       60.57      7.74 o
  10   6   6       12.71       14.65      6.40 o
  12   6   6       42.24       38.76      8.00 o
 -15   7   6       79.63       85.52      9.40 o
 -13   7   6       90.68      104.97      9.79 o
 -11   7   6      138.75      136.25      9.85 o
  -9   7   6      121.59      113.54      7.93 o
  -7   7   6       20.22       28.66      2.87 o
  -1   7   6      171.83      190.14      9.31 o
   1   7   6      112.52      128.38      8.32 o
   3   7   6       29.54       25.65      5.44 o
   5   7   6       27.30       33.84      6.14 o
   7   7   6        7.97        8.96      5.63 o
  -6   8   6        0.82       -1.15      3.77 o
  -4   8   6       22.99       27.31      4.67 o
  -2   8   6       44.89       57.57      6.14 o
 -27   1   7        6.01        5.28      4.25 o
 -25   1   7        4.72       -0.33      3.11 o
 -23   1   7       15.55       14.15      4.35 o
 -21   1   7      180.64      180.62      6.99 o
 -19   1   7      301.85      285.44      7.51 o
 -17   1   7      307.42      311.74      9.78 o
 -15   1   7      602.42      599.28     10.61 o
 -13   1   7      204.12      184.06      4.35 o
 -11   1   7      957.41      953.40     14.02 o
  -9   1   7      203.01      210.38      4.52 o
  -7   1   7     1842.35     1816.14     23.25 o
  -5   1   7     5617.36     5938.39     72.97 o
  -3   1   7      987.52     1023.13     13.71 o
  -1   1   7      702.78      729.64     10.29 o
   1   1   7      143.58      152.08      3.92 o
   3   1   7     1673.97     1704.37     24.69 o
   5   1   7      155.79      153.89      4.11 o
   7   1   7      434.42      406.71      8.64 o
   9   1   7      511.69      505.18     10.49 o
  11   1   7      378.07      398.80      9.19 o
  13   1   7       23.64       22.70      3.70 o
  15   1   7       47.16       43.16      5.48 o
  17   1   7        6.58        5.38      4.64 o
  19   1   7       47.66       54.90      6.59 o
 -26   2   7       49.67       49.39      6.19 o
 -24   2   7        8.16       11.12      4.96 o
 -22   2   7      265.69      265.31     10.87 o
 -20   2   7      387.48      388.01     17.63 o
 -18   2   7      588.80      568.52     11.66 o
 -16   2   7      100.10       96.13      4.98 o
 -14   2   7      121.94      123.02      3.58 o
 -12   2   7      146.56      162.73      4.55 o
 -10   2   7      375.50      404.41      6.79 o
  -8   2   7      323.94      325.57      5.94 o
  -6   2   7     7312.66     7645.36    114.62 o
  -4   2   7     2229.75     2319.90     35.70 o
  -2   2   7      169.93      133.95      3.60 o
   0   2   7      571.15      567.60      8.78 o
   2   2   7      734.76      691.67     10.63 o
   4   2   7     1228.68     1222.69     17.94 o
   6   2   7       96.71      101.72      3.65 o
   8   2   7      443.25      423.83      9.12 o
  10   2   7       75.43       65.43      4.18 o
  12   2   7       69.82       66.23      4.57 o
  14   2   7       87.77       82.69      6.33 o
  16   2   7       30.78       41.18     12.38 o
  18   2   7       23.58       29.87      8.06 o
 -25   3   7       22.92       24.69      5.04 o
 -23   3   7       46.39       46.68      6.27 o
 -21   3   7      298.69      317.88     11.86 o
 -19   3   7       65.04       64.54      5.15 o
 -17   3   7      115.50       97.32      5.88 o
 -15   3   7     1031.27      971.04     23.93 o
 -13   3   7      759.92      753.56     13.62 o
 -11   3   7      392.99      429.38      7.28 o
  -9   3   7      108.08       93.83      3.43 o
  -7   3   7      158.72      152.60      5.88 o
  -5   3   7      120.68      118.75      8.28 o
  -3   3   7      659.15      648.34     13.12 o
  -1   3   7      829.73      842.97     13.82 o
   1   3   7      262.18      279.39      5.30 o
   3   3   7      112.90      132.89      4.06 o
   5   3   7      202.01      211.34      5.66 o
   7   3   7       54.32       51.09      4.34 o
   9   3   7      164.83      168.04     12.25 o
  11   3   7      113.27      103.93      6.58 o
  13   3   7       16.68       16.42      4.09 o
  15   3   7        7.67        5.97      4.19 o
  17   3   7        5.24        4.82      4.62 o
 -24   4   7        3.22        3.53      4.35 o
 -22   4   7       25.76       35.08     12.22 o
 -20   4   7      100.21       93.03      9.34 o
 -18   4   7      260.05      230.50     11.96 o
 -16   4   7      146.85      133.11      6.46 o
 -14   4   7       30.69       32.67      2.84 o
 -12   4   7        8.35        8.21      1.97 o
 -10   4   7      485.06      480.95     12.19 o
  -8   4   7      501.94      532.87     19.19 o
  -6   4   7       16.71       12.66      2.05 o
  -4   4   7       14.51       16.02      2.33 o
  -2   4   7      267.49      273.74     10.45 o
   0   4   7      587.94      607.42     11.95 o
   2   4   7       61.76       60.01      3.22 o
   4   4   7      240.39      233.29     10.52 o
   6   4   7       33.33       32.87      3.54 o
   8   4   7       68.92       89.29      5.48 o
  10   4   7       19.22       26.08      6.59 o
  12   4   7       12.00       14.51      4.10 o
  14   4   7        3.23        5.69      3.78 o
  16   4   7        7.45        6.13      4.06 o
 -21   5   7       43.55       43.34      4.62 o
 -19   5   7       40.78       44.74      6.08 o
 -17   5   7      227.35      223.52     18.61 o
 -15   5   7      355.79      357.28     10.93 o
 -13   5   7      239.69      234.67      7.94 o
 -11   5   7      464.90      439.37      9.44 o
  -9   5   7       41.55       36.59      3.90 o
  -7   5   7      418.32      399.78     14.14 o
  -5   5   7      497.28      476.86     16.89 o
  -3   5   7      498.30      461.06     15.99 o
  -1   5   7      183.52      161.26      7.93 o
   1   5   7      101.72       97.80      3.45 o
   3   5   7      143.22      140.44      4.60 o
   5   5   7       43.44       50.82      3.72 o
   7   5   7      166.51      161.49      6.72 o
   9   5   7       66.24       74.71      5.02 o
  11   5   7      117.94      129.63      8.96 o
  13   5   7       36.92       37.50      4.43 o
 -18   6   7       11.36       22.26      6.84 o
 -16   6   7       29.80       39.72      6.97 o
 -14   6   7       52.87       42.92      6.46 o
 -12   6   7      136.40      145.14      9.40 o
 -10   6   7       54.01       59.00      3.89 o
   0   6   7      132.24      124.31      4.68 o
   2   6   7      202.48      200.72      9.98 o
   4   6   7      331.75      335.11     15.29 o
   6   6   7       16.14       14.20      5.44 o
   8   6   7       32.15       26.93      6.72 o
  10   6   7       21.96       23.92      6.46 o
 -15   7   7       18.06       15.35      5.95 o
 -13   7   7       42.55       40.11      6.65 o
 -11   7   7       55.57       54.31      6.27 o
  -9   7   7       31.89       46.31      5.05 o
  -1   7   7        0.84        1.34      2.26 o
   1   7   7       11.76       17.72      4.54 o
   3   7   7        2.64        7.23      4.67 o
   5   7   7        2.47        3.45      5.18 o
 -28   0   8        6.75        5.50      6.33 o
 -26   0   8        5.89       -3.39      4.99 o
 -24   0   8       50.23       43.24      7.16 o
 -22   0   8      776.27      803.49     26.29 o
 -20   0   8      738.96      725.40     20.18 o
 -18   0   8      549.37      511.45     34.73 o
 -16   0   8     1268.64     1213.76     30.30 o
 -14   0   8      506.40      510.63     11.80 o
 -12   0   8     1321.67     1319.61     27.46 o
 -10   0   8      863.28      789.92     20.29 o
  -8   0   8     2365.20     2353.70     42.64 o
  -6   0   8      108.61       64.37      4.26 o
  -4   0   8      554.89      590.62     12.17 o
  -2   0   8     1138.04     1072.99     20.52 o
   0   0   8     4696.87     4749.24     93.18 o
   2   0   8     5194.86     5269.20     93.92 o
   4   0   8      626.05      639.39     22.95 o
   6   0   8      618.08      568.91     17.37 o
   8   0   8     2955.61     2756.42     61.71 o
  10   0   8      935.15      916.42     23.86 o
  12   0   8      261.72      278.46     11.11 o
  14   0   8      163.93      163.49     12.41 o
  16   0   8       43.31       37.80      8.19 o
  18   0   8       34.26       18.93      7.61 o
 -27   1   8       24.10       25.24      8.22 o
 -25   1   8       35.81       39.47      4.33 o
 -23   1   8      113.31      118.27      6.94 o
 -21   1   8       39.30       45.46      3.54 o
 -19   1   8      249.90      242.64      6.77 o
 -17   1   8      181.75      166.42      5.24 o
 -15   1   8      523.09      525.17      9.36 o
 -13   1   8      614.15      587.44     10.78 o
 -11   1   8      290.36      276.25      5.44 o
  -9   1   8      814.40      857.24     11.85 o
  -7   1   8    13132.74    13521.98    164.57 o
  -5   1   8     4216.94     4335.23     54.01 o
  -3   1   8     1389.19     1347.31     17.60 o
  -1   1   8      656.41      672.74      9.67 o
   1   1   8      166.25      167.23      4.13 o
   3   1   8      289.65      266.86      6.94 o
   5   1   8      347.83      340.38      7.30 o
   7   1   8      395.51      394.60      8.80 o
   9   1   8      307.60      314.57      7.89 o
  11   1   8      221.56      227.92      6.90 o
  13   1   8       71.22       68.65      5.01 o
  15   1   8       38.58       45.27      4.81 o
  17   1   8       67.71       85.75      7.37 o
 -26   2   8        2.37        3.93      4.35 o
 -24   2   8       37.56       40.21      5.32 o
 -22   2   8      152.34      164.98      8.65 o
 -20   2   8        5.10        3.74      4.51 o
 -18   2   8      143.71      134.08      6.02 o
 -16   2   8       45.87       52.74      3.02 o
 -14   2   8       33.79       38.39      2.21 o
 -12   2   8        8.10        7.21      1.49 o
 -10   2   8      169.82      185.68      3.95 o
  -8   2   8      221.78      248.80      5.57 o
  -6   2   8     2234.24     2288.61     31.32 o
  -4   2   8      694.49      718.26     10.75 o
  -2   2   8      744.52      774.15     11.55 o
   0   2   8      690.27      683.53     10.55 o
   2   2   8      390.17      398.21      7.13 o
   4   2   8      178.47      163.72      4.38 o
   6   2   8      395.36      382.73      8.96 o
   8   2   8      114.92      125.13      4.88 o
  10   2   8       13.06       13.28      3.87 o
  12   2   8       26.63       26.52      4.58 o
  14   2   8        3.05        6.29      4.15 o
  16   2   8       36.87       45.34      6.42 o
 -25   3   8        6.76        3.75      4.09 o
 -23   3   8       73.13       75.97      6.29 o
 -21   3   8        2.83        5.81      3.64 o
 -19   3   8      108.69       92.29      6.03 o
 -17   3   8      311.77      326.88     10.88 o
 -15   3   8     1946.02     1922.62     44.15 o
 -13   3   8      215.32      214.48      5.68 o
 -11   3   8      755.57      777.29     13.99 o
  -9   3   8       94.96       92.33      3.01 o
  -7   3   8      479.32      505.87      9.78 o
  -5   3   8      415.12      432.54     12.18 o
  -3   3   8      870.25      894.75     14.67 o
  -1   3   8      109.56      112.58      3.41 o
   1   3   8     1043.42     1012.37     18.27 o
   3   3   8     1248.81     1240.56     20.69 o
   5   3   8       39.58       42.67      6.14 o
   7   3   8      172.60      184.68      7.82 o
   9   3   8       15.68       12.15      6.24 o
  11   3   8      107.49      103.59      6.84 o
  13   3   8       90.96       98.41      6.89 o
  15   3   8       43.15       51.91      5.80 o
 -24   4   8       92.48      118.54      7.93 o
 -22   4   8       92.58       85.14      6.38 o
 -20   4   8      120.07      140.08      7.61 o
 -18   4   8      214.08      210.38      9.08 o
 -16   4   8      330.77      337.19     11.21 o
 -14   4   8      452.96      452.80     14.91 o
 -12   4   8      810.49      801.88     16.01 o
 -10   4   8      206.74      206.21      5.33 o
  -8   4   8      647.90      589.95     21.56 o
  -6   4   8      113.62      111.04      7.23 o
  -4   4   8      483.35      453.77     16.69 o
  -2   4   8     1162.09     1084.33     35.50 o
   0   4   8     1675.86     1613.61     30.58 o
   2   4   8      618.00      589.97     17.48 o
   4   4   8      307.40      301.85      9.54 o
   6   4   8      160.06      148.40      8.86 o
   8   4   8      163.04      153.30      7.28 o
  10   4   8       78.92       71.45      6.08 o
  12   4   8       67.65       76.60      5.96 o
  14   4   8        4.19        1.97      5.25 o
 -21   5   8       15.89       16.76      4.06 o
 -19   5   8       43.00       52.78      4.66 o
 -17   5   8      122.85      136.79      6.78 o
 -15   5   8       69.37       76.79      4.91 o
 -13   5   8       65.99       71.12      3.77 o
 -11   5   8       15.93       23.60      2.22 o
  -9   5   8       75.41       64.16      5.50 o
  -7   5   8      128.20      127.42      7.48 o
  -5   5   8       70.47       66.65      5.37 o
  -3   5   8       54.07       49.25      4.73 o
  -1   5   8       24.95       29.49      4.09 o
   1   5   8       65.95       64.60      3.27 o
   3   5   8       26.91       19.57      3.00 o
   5   5   8        2.01        4.21      3.01 o
   7   5   8       57.92       61.16      4.58 o
   9   5   8       36.83       35.37      4.16 o
  11   5   8       17.86       14.49      4.89 o
 -18   6   8       44.08       37.93      7.48 o
 -16   6   8       24.83       25.33      6.08 o
 -14   6   8        0.55       -2.17      4.22 o
 -12   6   8        6.87        8.25      3.97 o
 -10   6   8       32.99       39.29      4.89 o
   0   6   8        0.69       -0.10      2.94 o
   2   6   8       44.89       49.06      5.50 o
   4   6   8       54.46       52.64      6.65 o
   6   6   8        1.06        5.37      4.80 o
   8   6   8       15.69       24.18      6.46 o
 -15   7   8        8.14       16.25      5.88 o
 -13   7   8       24.10       25.39      5.88 o
 -11   7   8       21.12       26.29      4.86 o
  -1   7   8       25.19       26.87      3.65 o
   1   7   8       12.35        6.33      4.35 o
   3   7   8       12.23       11.71      4.99 o
   5   7   8        8.01        9.27      5.69 o
 -27   1   9        3.95        4.03      5.95 o
 -25   1   9        8.16       10.58      3.42 o
 -23   1   9       75.05       70.94      4.92 o
 -21   1   9      191.24      186.80      7.60 o
 -19   1   9       40.83       43.85      3.23 o
 -17   1   9       92.04       88.94      3.96 o
 -15   1   9      179.82      174.71      4.57 o
 -13   1   9     1724.43     1685.51     27.21 o
 -11   1   9      351.10      359.61      6.66 o
  -9   1   9      489.04      541.15      8.20 o
  -7   1   9       15.17       22.40      1.59 o
  -5   1   9       44.41       44.50      1.94 o
  -3   1   9       11.53        7.93      1.29 o
  -1   1   9      486.55      515.12      8.77 o
   1   1   9      851.15      790.24     12.53 o
   3   1   9      847.44      816.89     13.30 o
   5   1   9      479.73      483.42     10.01 o
   7   1   9      251.85      255.53      6.96 o
   9   1   9       35.54       40.35      3.51 o
  11   1   9       93.04       80.89      5.11 o
  13   1   9       52.59       48.81      4.74 o
  15   1   9       65.73       67.86      6.74 o
 -26   2   9       40.28       34.30      5.51 o
 -24   2   9        2.15        3.40      3.87 o
 -22   2   9      104.81      109.81      7.18 o
 -20   2   9      115.83      114.79      6.95 o
 -18   2   9      415.03      403.06     10.89 o
 -16   2   9      569.35      536.50     12.99 o
 -14   2   9      158.27      144.81      4.02 o
 -12   2   9      356.02      365.56      7.98 o
 -10   2   9      464.11      449.26      8.33 o
  -8   2   9     1156.97     1286.02     18.58 o
  -6   2   9      919.85      961.31     14.17 o
  -4   2   9        6.31        3.76      1.29 o
  -2   2   9       96.85       94.05      2.90 o
   0   2   9      344.97      339.83      6.31 o
   2   2   9      564.76      593.25      9.93 o
   4   2   9      188.05      168.56      6.42 o
   6   2   9      476.81      455.54     11.54 o
   8   2   9      236.55      213.65      9.05 o
  10   2   9       83.65       64.07      5.76 o
  12   2   9      107.90      103.38      7.30 o
  14   2   9       25.97       23.76      6.33 o
  16   2   9       84.74       90.96     10.55 o
 -25   3   9        1.32       -2.29      4.10 o
 -23   3   9       10.95       17.69      4.53 o
 -21   3   9       10.90        7.42      3.78 o
 -19   3   9       18.52       15.58      3.70 o
 -17   3   9      119.42      124.53      6.66 o
 -15   3   9      100.71       91.19     10.23 o
 -13   3   9        1.46       -1.69      1.69 o
 -11   3   9       85.42       78.19      3.26 o
  -9   3   9        5.55        6.11      1.45 o
  -7   3   9       27.27       27.09      1.78 o
  -5   3   9       48.37       45.26      2.22 o
  -3   3   9      296.08      305.68      7.59 o
  -1   3   9      399.64      427.90     14.34 o
   1   3   9      357.22      345.90      7.54 o
   3   3   9      271.96      273.25      7.88 o
   5   3   9      115.32      124.01      6.35 o
   7   3   9       85.86       83.32      5.69 o
   9   3   9       85.23       79.24      9.18 o
  11   3   9        6.94        4.72      4.07 o
  13   3   9        7.89        1.08      4.01 o
  15   3   9        6.32        5.73      4.95 o
 -24   4   9       34.71       39.40      5.57 o
 -22   4   9       16.95       15.62      4.08 o
 -20   4   9       71.29       63.29     10.33 o
 -18   4   9       55.30       44.38      6.46 o
 -16   4   9      109.10       92.75      9.27 o
 -14   4   9      117.08      115.50      4.77 o
 -12   4   9      683.05      659.39     32.08 o
 -10   4   9      532.23      488.45     11.07 o
  -8   4   9      116.15       95.24      7.29 o
  -6   4   9      115.16       93.96      6.78 o
  -4   4   9       44.37       36.40      4.67 o
  -2   4   9      496.64      456.05      9.56 o
   0   4   9      332.94      322.53      7.86 o
   2   4   9      175.09      174.33     10.14 o
   4   4   9       53.11       50.26      4.32 o
   6   4   9       47.39       41.11      4.54 o
   8   4   9       38.16       35.41      4.26 o
  10   4   9      120.83      132.68     11.19 o
  12   4   9       11.89        7.93      4.12 o
 -21   5   9       64.70       69.84      5.72 o
 -19   5   9       66.47       68.91      5.35 o
 -17   5   9      109.11      124.71      6.59 o
 -15   5   9       66.34       69.63      4.74 o
 -13   5   9      111.57      106.45      4.45 o
 -11   5   9      194.69      184.88      6.49 o
  -9   5   9      305.10      287.97     12.54 o
  -7   5   9      234.49      225.35     10.68 o
  -5   5   9      522.59      503.21     18.42 o
  -3   5   9      403.10      348.99     14.58 o
  -1   5   9      118.49      110.22      4.93 o
   1   5   9      180.67      183.62      5.59 o
   3   5   9      332.48      325.98     10.21 o
   5   5   9       69.58       71.46      4.97 o
   7   5   9       21.53       25.13      4.22 o
   9   5   9       40.07       39.94      4.69 o
  11   5   9       33.86       38.18      4.77 o
 -18   6   9      118.32      135.37      6.27 o
 -16   6   9       44.40       44.31      3.78 o
 -14   6   9       29.27       33.92      4.22 o
 -12   6   9       51.61       50.20      3.45 o
 -10   6   9       11.33        8.57      2.69 o
  -8   6   9       10.92        9.27      2.69 o
  -6   6   9       81.24       89.29      5.37 o
  -4   6   9      115.58      126.20      6.46 o
  -2   6   9       25.30       29.42      3.45 o
   0   6   9       19.41       19.17      2.11 o
   2   6   9       72.01       72.55      4.13 o
   4   6   9       61.25       57.24      4.01 o
   6   6   9       49.38       55.55      4.11 o
   8   6   9       34.33       33.36      5.05 o
 -13   7   9       40.52       34.03      5.95 o
 -11   7   9        4.88        4.35      3.58 o
  -1   7   9       50.13       51.04      5.18 o
   1   7   9       44.39       45.42      6.01 o
 -28   0  10       32.38       34.67      8.44 o
 -26   0  10        3.62        2.05      5.31 o
 -24   0  10       99.79      119.87      7.85 o
 -22   0  10      145.23      140.37      8.11 o
 -20   0  10      215.85      209.43      9.24 o
 -18   0  10      298.65      293.97     10.35 o
 -16   0  10     1424.27     1390.60     33.02 o
 -14   0  10     2329.47     2302.09     51.20 o
 -12   0  10     1373.67     1320.97     31.03 o
 -10   0  10     2521.73     2586.43     47.16 o
  -8   0  10      826.46      880.37     22.84 o
  -6   0  10      659.97      735.35     15.32 o
  -4   0  10      295.96      251.01      6.90 o
  -2   0  10      424.99      391.14      9.32 o
   0   0  10     2394.85     2522.02     46.04 o
   2   0  10      408.99      399.77     15.29 o
   4   0  10      965.33      974.94     24.46 o
   6   0  10      399.56      394.16     12.78 o
   8   0  10      425.31      445.90     20.05 o
  10   0  10      249.11      271.87     11.16 o
  12   0  10      170.50      166.82     12.79 o
  14   0  10       40.47       28.40      7.80 o
 -27   1  10       14.62       15.99      6.27 o
 -25   1  10        0.35        5.39      5.37 o
 -23   1  10       93.79      100.92      7.20 o
 -21   1  10      152.73      157.75      5.83 o
 -19   1  10       31.93       34.88      3.04 o
 -17   1  10       63.40       72.84      3.63 o
 -15   1  10      582.86      579.05     11.32 o
 -13   1  10      275.01      272.83      5.92 o
 -11   1  10      308.13      328.42      6.35 o
  -9   1  10      403.28      434.38      7.07 o
  -7   1  10       86.62       76.97      2.64 o
  -5   1  10       44.71       46.38      2.07 o
  -3   1  10      394.07      391.27      6.52 o
  -1   1  10      662.49      695.26     11.29 o
   1   1  10      979.25      931.60     19.30 o
   3   1  10       63.56       62.58      3.31 o
   5   1  10      187.51      188.79      8.60 o
   7   1  10      126.67      125.47      5.26 o
   9   1  10       28.89       24.48      3.42 o
  11   1  10       56.95       50.37      5.15 o
  13   1  10       14.73       14.85      5.24 o
  15   1  10       16.56        9.08      7.29 o
 -26   2  10       11.20       13.33      4.79 o
 -24   2  10       14.96       17.06      4.47 o
 -22   2  10       88.98       80.06      7.04 o
 -20   2  10       75.84       64.02      5.39 o
 -18   2  10      615.89      622.01     19.63 o
 -16   2  10      218.49      224.85      7.45 o
 -14   2  10       56.75       63.71      3.84 o
 -12   2  10      280.90      290.85      9.44 o
 -10   2  10     1343.06     1353.85     19.61 o
  -8   2  10     1431.39     1486.30     21.39 o
  -6   2  10      267.72      289.82      5.86 o
  -4   2  10        6.97        0.78      1.42 o
  -2   2  10       23.34       25.48      2.13 o
   0   2  10       54.23       61.65      2.71 o
   2   2  10      505.13      499.57     11.92 o
   4   2  10      353.34      345.49      9.44 o
   6   2  10       43.33       34.39      3.70 o
   8   2  10      260.81      259.06     10.35 o
  10   2  10       61.94       60.34     13.50 o
  12   2  10       29.90       34.80      5.43 o
  14   2  10        0.60       -3.75      4.47 o
 -25   3  10       49.57       61.22      6.50 o
 -23   3  10      286.44      315.09     22.90 o
 -21   3  10      186.28      186.21     17.11 o
 -19   3  10       87.16       75.97      5.72 o
 -17   3  10       84.91       75.87      5.45 o
 -15   3  10       64.14       50.59      5.37 o
 -13   3  10      601.02      617.89     11.78 o
 -11   3  10      581.18      623.53     13.05 o
  -9   3  10      513.35      556.54     13.17 o
  -7   3  10      526.57      510.89      9.65 o
  -5   3  10      145.81      142.56      5.13 o
  -3   3  10      299.15      330.03      7.83 o
  -1   3  10       11.76       11.71      3.36 o
   1   3  10      445.54      437.99      9.27 o
   3   3  10      117.10      101.29      5.99 o
   5   3  10      321.00      313.33     10.73 o
   7   3  10       93.47       84.49     10.17 o
   9   3  10       78.09       84.86      6.59 o
  11   3  10       62.04       64.63     13.05 o
  13   3  10       27.38       28.90      5.54 o
 -24   4  10      105.23      119.43      8.13 o
 -22   4  10       62.08       58.64      5.76 o
 -20   4  10      123.88      140.40     10.59 o
 -18   4  10      123.64      156.14      7.57 o
 -16   4  10      296.26      292.57     10.15 o
 -14   4  10      225.38      236.94      8.59 o
 -12   4  10        4.23       -0.15      1.95 o
 -10   4  10       88.06       97.10      7.12 o
  -8   4  10      270.09      280.15      6.44 o
  -6   4  10      256.20      260.08      6.81 o
  -4   4  10      262.45      272.55      9.63 o
  -2   4  10       44.56       41.96      3.20 o
   0   4  10       51.36       52.52      3.28 o
   2   4  10       48.56       43.38      5.25 o
   4   4  10       65.36       72.43      5.06 o
   6   4  10       80.68       75.06      5.52 o
   8   4  10       79.17       83.48      9.43 o
  10   4  10       33.23       34.42      5.05 o
  12   4  10        3.90        4.68      4.18 o
 -21   5  10       39.11       47.91      5.26 o
 -19   5  10       42.94       58.13      5.76 o
 -17   5  10        4.96        5.26      3.19 o
 -15   5  10        2.59        7.28      2.90 o
 -13   5  10       36.99       31.17      3.46 o
 -11   5  10      101.89       90.18      5.64 o
  -9   5  10      240.15      226.18     11.32 o
  -7   5  10      191.72      192.34     10.11 o
  -5   5  10       79.40       84.37      6.84 o
  -3   5  10       35.14       36.24      4.05 o
  -1   5  10       70.02       72.14      4.23 o
   1   5  10       28.51       34.94      3.62 o
   3   5  10        2.43        2.74      3.13 o
   5   5  10        9.10        7.13      3.32 o
   7   5  10        3.31       -0.96      4.32 o
   9   5  10        3.31       -0.29      3.63 o
 -18   6  10       94.76      110.89      6.15 o
 -16   6  10       21.59       20.76      3.42 o
 -14   6  10        0.85        0.28      2.41 o
 -12   6  10        8.88        7.36      3.45 o
 -10   6  10       29.38       32.17      4.16 o
  -8   6  10       34.02       34.54      4.22 o
  -6   6  10       36.80       37.55      4.35 o
  -4   6  10       10.19        7.36      3.33 o
  -2   6  10       35.93       40.75      2.46 o
   0   6  10       89.08       91.91      6.59 o
   2   6  10       52.25       50.76      4.00 o
   4   6  10       15.57       14.42      3.10 o
   6   6  10        4.21        6.33      3.02 o
 -11   7  10       38.90       52.39      5.12 o
  -1   7  10       37.90       44.52      5.31 o
 -27   1  11        1.93       -1.79      5.44 o
 -25   1  11      139.23      144.66     12.38 o
 -23   1  11      122.31      120.90      7.89 o
 -21   1  11       84.03       82.24      5.82 o
 -19   1  11      166.59      168.18      5.80 o
 -17   1  11      195.14      185.27      6.42 o
 -15   1  11      451.63      435.93      9.33 o
 -13   1  11      446.13      487.46     13.40 o
 -11   1  11      608.06      606.96     10.30 o
  -9   1  11      282.18      273.10      7.79 o
  -7   1  11      368.88      364.18      6.37 o
  -5   1  11      357.79      347.88      7.31 o
  -3   1  11      680.16      676.01     11.50 o
  -1   1  11     1007.68      993.68     24.25 o
   1   1  11      132.79      132.72      4.81 o
   3   1  11      317.83      329.56      7.94 o
   5   1  11      417.51      425.17      9.69 o
   7   1  11      517.90      522.90     13.66 o
   9   1  11      138.46      138.04      8.49 o
  11   1  11      148.00      164.35     19.45 o
  13   1  11       25.27       22.71      7.61 o
 -26   2  11       33.49       35.66      5.67 o
 -24   2  11       38.33       44.63      9.40 o
 -22   2  11      179.23      179.41      9.12 o
 -20   2  11       27.57       36.53      4.63 o
 -18   2  11      528.34      524.88     14.11 o
 -16   2  11      324.53      330.51      9.45 o
 -14   2  11      215.15      221.38      7.11 o
 -12   2  11       79.42       82.91      4.31 o
 -10   2  11     2554.91     2512.31     39.48 o
  -8   2  11     2148.13     2233.62     35.46 o
  -6   2  11      249.57      247.94      6.17 o
  -4   2  11      218.44      193.02      5.34 o
  -2   2  11      124.95      119.03      4.32 o
   0   2  11      663.23      628.31     14.40 o
   2   2  11       58.73       63.94      4.26 o
   4   2  11      122.82      128.56      7.30 o
   6   2  11       86.59       83.78      7.39 o
   8   2  11      233.42      220.22     18.29 o
  10   2  11       78.40       78.98     12.86 o
  12   2  11       52.35       42.08      5.96 o
 -25   3  11       78.94       78.90      7.14 o
 -23   3  11       54.35       59.84      6.13 o
 -21   3  11       35.40       35.68      4.95 o
 -19   3  11      325.53      320.34     11.65 o
 -17   3  11      165.56      150.76      7.44 o
 -15   3  11       93.72      108.82      6.10 o
 -13   3  11       35.36       38.26      3.35 o
 -11   3  11      166.60      144.35      4.62 o
  -9   3  11      230.86      217.83      5.58 o
  -7   3  11      118.09      123.60      5.00 o
  -5   3  11        3.92        2.74      1.75 o
  -3   3  11      187.70      181.44      5.26 o
  -1   3  11      178.90      180.51      5.57 o
   1   3  11      102.46       81.26      5.49 o
   3   3  11       72.31       70.87      5.26 o
   5   3  11       43.50       39.24      4.72 o
   7   3  11       80.33       90.54      6.58 o
   9   3  11       17.88       12.23      4.61 o
  11   3  11        2.28        0.56      6.88 o
 -24   4  11       27.22       21.82     10.65 o
 -22   4  11        6.53       -1.86      3.38 o
 -20   4  11       48.61       39.89      4.89 o
 -18   4  11      152.12      131.34      7.20 o
 -16   4  11       36.62       34.45      4.21 o
 -14   4  11      116.79      101.83      8.12 o
 -12   4  11       68.13       54.73      3.24 o
 -10   4  11       66.13       70.56      3.92 o
  -8   4  11      170.72      171.37      6.23 o
  -6   4  11      180.26      167.12      5.00 o
  -4   4  11       89.82       64.88      3.53 o
  -2   4  11       37.16       32.76      2.93 o
   0   4  11      137.03      114.45      5.97 o
   2   4  11        7.81       14.07      3.43 o
   4   4  11       45.82       37.09      4.56 o
   6   4  11        0.89        0.17      3.34 o
   8   4  11       28.56       28.50      6.46 o
  10   4  11       16.95        9.33      7.52 o
 -21   5  11      103.87      100.19      6.89 o
 -19   5  11       60.67       61.54      5.47 o
 -17   5  11       53.08       55.99      4.94 o
 -15   5  11      131.56      125.78      6.44 o
 -13   5  11       14.25       14.71      4.48 o
 -11   5  11      156.92      151.86      4.85 o
  -9   5  11       13.83        8.48      1.76 o
  -7   5  11       51.40       43.62      5.76 o
  -5   5  11      184.17      162.95      4.72 o
  -3   5  11       87.15       92.69      3.96 o
  -1   5  11       59.52       62.22      5.34 o
   1   5  11       79.36       72.97      4.95 o
   3   5  11       19.89       14.94      3.58 o
   5   5  11       14.60       11.00      3.62 o
   7   5  11       30.18       34.64      4.75 o
 -18   6  11       19.79       20.28      3.92 o
 -16   6  11       21.30       29.18      3.78 o
 -14   6  11       32.73       38.92      3.81 o
 -12   6  11       17.61       21.13      3.05 o
 -10   6  11       29.53       20.85      4.29 o
  -8   6  11       47.79       52.52      5.37 o
  -6   6  11       62.38       69.21      6.33 o
  -4   6  11       39.02       49.51      5.31 o
  -2   6  11       33.69       32.14      3.32 o
   0   6  11      113.28      116.63      5.84 o
   2   6  11        5.43        1.86      2.93 o
   4   6  11       48.93       50.86      4.61 o
 -26   0  12      292.35      306.07     17.59 o
 -24   0  12       96.31       77.02      6.96 o
 -22   0  12       71.91       76.90      6.38 o
 -20   0  12       84.50       78.72      6.03 o
 -18   0  12       44.03       42.74      4.61 o
 -16   0  12      893.62      900.82     23.48 o
 -14   0  12      730.27      701.71     19.35 o
 -12   0  12      790.94      774.86     23.54 o
 -10   0  12     2813.74     2765.01    103.11 o
  -8   0  12     1707.36     1604.30     37.42 o
  -6   0  12     1082.04      979.37     24.26 o
  -4   0  12     1210.41     1216.99     29.07 o
  -2   0  12      752.30      724.25     19.38 o
   0   0  12      115.82      111.45      6.55 o
   2   0  12      342.12      333.27     11.58 o
   4   0  12      531.93      565.54     19.83 o
   6   0  12       78.14       86.86      6.61 o
   8   0  12      208.48      214.14     19.22 o
  10   0  12      166.98      162.85     12.98 o
  12   0  12       86.22      101.38     11.26 o
 -27   1  12        4.12       -1.81      4.42 o
 -25   1  12       78.04       96.13     10.20 o
 -23   1  12      119.29      109.41      7.56 o
 -21   1  12       64.46       64.10      5.29 o
 -19   1  12      270.50      272.07      9.01 o
 -17   1  12      102.63       97.62      5.30 o
 -15   1  12      131.94      127.39      5.38 o
 -13   1  12      199.34      205.44      6.29 o
 -11   1  12     1460.93     1473.21     24.32 o
  -9   1  12      439.19      423.87      8.06 o
  -7   1  12      219.21      232.33      5.44 o
  -5   1  12      237.15      221.11      5.77 o
  -3   1  12      186.47      185.21      5.40 o
  -1   1  12      308.26      310.42      7.47 o
   1   1  12      115.05      117.96      5.59 o
   3   1  12       87.09       91.70      5.83 o
   5   1  12      471.88      462.19     12.47 o
   7   1  12      240.37      239.49     10.57 o
   9   1  12       43.20       48.77      6.13 o
  11   1  12       35.44       35.87      6.11 o
 -26   2  12        9.70       14.41      4.95 o
 -24   2  12       12.75       11.19      4.58 o
 -22   2  12        7.02        1.07      3.86 o
 -20   2  12       17.10       19.84      4.14 o
 -18   2  12      150.88      158.93      6.66 o
 -16   2  12       87.46       77.60      4.72 o
 -14   2  12      151.81      133.21      5.92 o
 -12   2  12      218.85      202.38      6.89 o
 -10   2  12      223.64      204.93      5.86 o
  -8   2  12      476.91      465.77      9.73 o
  -6   2  12       70.77       68.48      3.47 o
  -4   2  12       96.73       85.43      5.19 o
  -2   2  12      140.68      130.93      5.57 o
   0   2  12      145.74      157.51      6.27 o
   2   2  12       70.39       74.62      5.30 o
   4   2  12       31.80       23.97      4.45 o
   6   2  12        1.13       -0.29      3.89 o
   8   2  12        8.25        5.54      4.80 o
  10   2  12       19.15       27.92      5.28 o
 -25   3  12        6.84        1.59      4.23 o
 -23   3  12       33.83       33.16      5.92 o
 -21   3  12       58.77       66.79      5.85 o
 -19   3  12      321.97      320.46     11.80 o
 -17   3  12       59.88       63.25     12.51 o
 -15   3  12      514.85      511.85     20.79 o
 -13   3  12      195.19      193.86     11.29 o
 -11   3  12      226.41      218.26      6.68 o
  -9   3  12      183.23      160.67      5.07 o
  -7   3  12       49.98       48.71      2.98 o
  -5   3  12      227.61      234.15      8.69 o
  -3   3  12      954.31      915.49     24.15 o
  -1   3  12      433.45      407.95     12.62 o
   1   3  12       16.70       19.59      3.65 o
   3   3  12      137.53      138.85      7.39 o
   5   3  12       51.79       47.39      5.31 o
   7   3  12      100.71      105.38      7.27 o
   9   3  12      119.97      122.44      8.32 o
 -24   4  12       10.51       10.87      5.82 o
 -22   4  12        3.47        5.77      3.87 o
 -20   4  12       52.89       64.11      6.62 o
 -18   4  12      139.32      150.93      7.92 o
 -16   4  12       58.56       62.10      5.16 o
 -14   4  12        8.03       15.80      3.37 o
 -12   4  12      120.97      112.12      5.99 o
 -10   4  12       63.06       66.27      3.71 o
  -8   4  12      116.01      123.39      4.59 o
  -6   4  12      241.33      267.77     12.06 o
  -4   4  12      315.15      321.62     14.28 o
  -2   4  12      280.10      255.05      9.06 o
   0   4  12      200.42      208.33      8.46 o
   2   4  12       73.57       78.01      5.61 o
   4   4  12       77.37       86.77      6.81 o
   6   4  12       31.17       35.45      4.87 o
   8   4  12        5.83        3.69      4.26 o
 -21   5  12       31.80       44.72      5.24 o
 -19   5  12       26.24       33.04      4.57 o
 -17   5  12       43.30       52.90      8.54 o
 -15   5  12       12.85       17.99      3.72 o
 -13   5  12        4.38        9.33      2.96 o
 -11   5  12        0.79       -1.27      1.96 o
  -9   5  12        9.52        9.43      2.04 o
  -7   5  12       16.75       12.34      2.13 o
  -5   5  12        1.85        2.53      1.97 o
  -3   5  12       31.23       30.95      3.55 o
  -1   5  12        8.27        8.60      3.21 o
   1   5  12       19.75       23.20      3.89 o
   3   5  12       41.47       40.44      4.68 o
   5   5  12       31.29       29.30     10.49 o
 -16   6  12        0.80       -2.00      2.87 o
 -14   6  12        8.35       12.90      5.25 o
 -12   6  12       20.34       23.48      4.73 o
 -10   6  12        2.06        2.20      2.37 o
  -8   6  12       20.68       16.06      4.29 o
  -6   6  12       16.02       15.86      4.35 o
  -4   6  12        2.10        1.59      2.51 o
  -2   6  12        0.43       -0.28      2.74 o
   0   6  12       23.30       28.05      3.86 o
   2   6  12       10.78       12.95      3.55 o
 -27   1  13       20.13       25.22      5.62 o
 -25   1  13       18.37       16.02      5.15 o
 -23   1  13       12.94       11.10      5.60 o
 -21   1  13       43.23       52.02      5.39 o
 -19   1  13       53.44       53.00      4.54 o
 -17   1  13      352.90      327.61      9.89 o
 -15   1  13      322.05      314.99     11.08 o
 -13   1  13      850.21      826.13     18.07 o
 -11   1  13      560.32      605.70     14.18 o
  -9   1  13      290.90      289.11      8.67 o
  -7   1  13      166.17      146.69      6.02 o
  -5   1  13      225.76      185.00      6.59 o
  -3   1  13      226.49      225.67      7.85 o
  -1   1  13      165.61      186.62      7.06 o
   1   1  13       64.02       65.62      4.59 o
   3   1  13       60.72       62.72      4.88 o
   5   1  13       36.47       42.41      4.55 o
   7   1  13      125.08      136.86      8.53 o
   9   1  13       51.96       51.88      6.42 o
 -26   2  13       82.85       86.21     12.38 o
 -24   2  13       72.13       79.57      6.93 o
 -22   2  13       33.40       30.84      6.30 o
 -20   2  13      168.40      157.75      8.40 o
 -18   2  13       54.80       43.16      4.11 o
 -16   2  13      187.47      202.32      9.21 o
 -14   2  13      139.41      152.41      7.30 o
 -12   2  13      171.73      168.84      6.51 o
 -10   2  13       22.87       22.67      3.12 o
  -8   2  13       71.72       67.56      4.20 o
  -6   2  13      140.08      155.86      8.42 o
  -4   2  13      256.42      273.05      8.28 o
  -2   2  13      335.53      323.77      9.42 o
   0   2  13       92.69      101.72      5.50 o
   2   2  13      130.07      128.76      7.42 o
   4   2  13      204.84      200.86      9.57 o
   6   2  13       14.05        6.07      7.26 o
   8   2  13       69.80       73.10      6.92 o
  10   2  13       14.66       11.92      5.19 o
 -25   3  13       19.10        6.49      4.86 o
 -23   3  13       11.80       12.19      4.44 o
 -21   3  13        1.04       -0.14      3.68 o
 -19   3  13       11.86        6.61      3.71 o
 -17   3  13        9.86        7.23      3.59 o
 -15   3  13       95.71       85.92      5.96 o
 -13   3  13       99.56       83.51      5.56 o
 -11   3  13       26.07       22.69      3.57 o
  -9   3  13      114.38      103.65      5.92 o
  -7   3  13       85.13       94.11      5.72 o
  -5   3  13      506.86      509.77     14.74 o
  -3   3  13      264.03      251.50     16.31 o
  -1   3  13       72.53       68.26      5.40 o
   1   3  13       12.49       15.26      3.87 o
   3   3  13       98.89      104.39      6.85 o
   5   3  13       49.79       43.38      5.33 o
   7   3  13       11.00       11.23      4.88 o
 -22   4  13        2.75        3.08      3.98 o
 -20   4  13        8.58       11.05      4.19 o
 -18   4  13       24.19       22.77      4.36 o
 -16   4  13      143.90      132.10      7.14 o
 -14   4  13      160.58      153.14      9.31 o
 -12   4  13       99.54       97.83      6.33 o
 -10   4  13       42.39       34.44      3.98 o
  -8   4  13       22.75       21.22      3.41 o
  -6   4  13       81.75       88.19      9.85 o
  -4   4  13        7.64        7.52      3.14 o
  -2   4  13       50.73       51.31      4.70 o
   0   4  13       70.04       59.43      5.07 o
   2   4  13       33.98       33.36      4.64 o
   4   4  13        4.99        5.48      7.07 o
   6   4  13       50.35       54.75      5.90 o
 -19   5  13       28.41       25.44      4.48 o
 -17   5  13       15.57       20.75      4.06 o
 -15   5  13       66.94       65.18      5.29 o
 -13   5  13       88.34       94.80      5.65 o
 -11   5  13       40.22       37.86      4.06 o
  -9   5  13      132.36      121.51      6.02 o
  -7   5  13       96.52       79.99      4.95 o
  -5   5  13       26.28       28.78      3.69 o
  -3   5  13       25.57       26.94      3.79 o
  -1   5  13       63.05       62.32      5.06 o
   1   5  13       47.83       41.69      5.66 o
   3   5  13       39.37       35.44      4.89 o
 -14   6  13        9.19       10.05      4.00 o
 -12   6  13       30.94       30.02      4.64 o
 -10   6  13       62.85       61.19      5.21 o
  -8   6  13       81.01       87.58      4.96 o
  -6   6  13       72.27       88.55      6.56 o
  -4   6  13       39.88       41.91      4.07 o
  -2   6  13       22.18       21.63      3.75 o
 -24   0  14       71.85       79.83     11.39 o
 -22   0  14       23.76       22.00      7.61 o
 -20   0  14       37.34       36.01      7.93 o
 -18   0  14      361.46      360.01     12.79 o
 -16   0  14      107.10      113.28      9.02 o
 -14   0  14      243.72      242.52     13.82 o
 -12   0  14       62.24       62.35      7.84 o
 -10   0  14      327.38      315.70     11.10 o
  -8   0  14      186.48      192.48      8.43 o
  -6   0  14      623.70      648.06     17.86 o
  -4   0  14     1113.79     1158.62     28.94 o
  -2   0  14      298.02      292.72     10.91 o
   0   0  14      158.52      159.08      8.23 o
   2   0  14      124.54      132.23     13.46 o
   4   0  14       50.33       63.20      9.08 o
   6   0  14       75.53       70.94     10.11 o
 -25   1  14       35.79       36.87      8.67 o
 -23   1  14        6.06        1.21      5.41 o
 -21   1  14      100.79      118.29      6.66 o
 -19   1  14      304.17      341.52     10.56 o
 -17   1  14      112.21      113.97     13.11 o
 -15   1  14       97.95       89.98      5.15 o
 -13   1  14       81.89       88.06      5.13 o
 -11   1  14       56.58       66.26      4.51 o
  -9   1  14       77.15       81.69      4.83 o
  -7   1  14      107.48      100.33      6.11 o
  -5   1  14       72.31       65.34      4.40 o
  -3   1  14      341.28      343.35     11.76 o
  -1   1  14        4.60        0.42      2.84 o
   1   1  14       58.30       64.61      4.78 o
   3   1  14       10.19       11.58      3.56 o
   5   1  14       44.91       29.88      5.33 o
   7   1  14       21.92       29.63     10.55 o
   9   1  14       10.04        0.68      5.10 o
 -26   2  14       24.30       22.90      6.97 o
 -24   2  14        3.52        4.46      4.38 o
 -22   2  14       51.63       49.86      5.97 o
 -20   2  14      129.32      128.07      7.82 o
 -18   2  14       40.63       42.23      4.98 o
 -16   2  14       15.25       10.99      3.21 o
 -14   2  14      218.93      224.90     11.74 o
 -12   2  14      233.65      208.64      8.61 o
 -10   2  14       70.61       74.54      4.62 o
  -8   2  14       59.48       51.68      4.05 o
  -6   2  14       82.36       79.67      4.77 o
  -4   2  14        3.38        6.24      2.97 o
  -2   2  14        7.96        2.78      3.04 o
   0   2  14       18.70       17.42      5.41 o
   2   2  14       24.18       20.70      4.73 o
   4   2  14      104.23      111.24     10.55 o
   6   2  14       33.94       29.94      6.88 o
   8   2  14       13.44        7.04      4.89 o
 -23   3  14       29.16       20.87      4.94 o
 -21   3  14        5.50       13.82      4.40 o
 -19   3  14       26.23       22.82      4.54 o
 -17   3  14       82.11       85.20      8.76 o
 -15   3  14       87.72       96.08      6.47 o
 -13   3  14      228.99      215.24      9.05 o
 -11   3  14      621.25      609.90     17.19 o
  -9   3  14      182.13      174.77      8.05 o
  -7   3  14      191.73      181.13      8.04 o
  -5   3  14       13.76       15.99      3.82 o
  -3   3  14       79.92       81.21      5.81 o
  -1   3  14       25.11       22.25      4.27 o
   1   3  14       95.51       97.82      6.63 o
   3   3  14        2.69        5.30      4.18 o
   5   3  14       90.14       86.13      6.99 o
   7   3  14       44.40       31.02      7.87 o
 -22   4  14       49.66       49.16      9.75 o
 -20   4  14       41.94       50.56      5.66 o
 -18   4  14       69.42       72.96      6.11 o
 -16   4  14       15.22       21.81      5.95 o
 -14   4  14       45.77       47.42      4.79 o
 -12   4  14      124.43      125.55      9.15 o
 -10   4  14      116.08      112.46     11.77 o
  -8   4  14       95.24       94.55      5.95 o
  -6   4  14       17.28       25.05      5.53 o
  -4   4  14       20.45       27.64      4.32 o
  -2   4  14       80.13       80.54      5.92 o
   0   4  14       68.80       57.11      5.47 o
   2   4  14       65.46       56.65      5.74 o
   4   4  14       58.29       47.60      6.72 o
 -19   5  14       37.07       35.83      5.01 o
 -17   5  14       12.57       22.53      4.36 o
 -15   5  14        8.28       10.04      5.12 o
 -13   5  14       44.51       44.53      4.50 o
 -11   5  14       34.46       37.06      4.18 o
  -9   5  14       10.56       16.09      3.46 o
  -7   5  14        7.98       13.63      3.31 o
  -5   5  14       19.12       16.97      4.73 o
  -3   5  14        8.51        5.22      3.39 o
  -1   5  14        0.29       -2.75      3.41 o
   1   5  14        8.68        7.31      3.99 o
 -12   6  14       38.53       36.40      6.27 o
 -10   6  14       18.50       20.89      3.47 o
  -8   6  14        6.08        7.81      5.76 o
  -6   6  14       50.90       64.26      4.86 o
 -25   1  15       36.98       35.30      5.97 o
 -23   1  15        4.07        6.15      5.72 o
 -21   1  15       94.96       97.53      6.24 o
 -19   1  15       49.33       51.04      4.88 o
 -17   1  15       15.28       12.71      4.22 o
 -15   1  15       25.49       27.62      3.77 o
 -13   1  15      116.33      106.42      5.77 o
 -11   1  15      183.72      181.95      7.21 o
  -9   1  15      124.42      124.01      6.01 o
  -7   1  15      223.52      214.66      7.72 o
  -5   1  15      126.84      127.73      6.19 o
  -3   1  15       20.11       31.30      3.93 o
  -1   1  15        8.04        5.72      3.31 o
   1   1  15        3.04        3.35      3.39 o
   3   1  15       11.68        6.33      4.54 o
   5   1  15        2.06        0.32      4.82 o
   7   1  15       33.03       25.49      5.69 o
 -24   2  15        4.65        1.84      4.48 o
 -22   2  15      145.80      159.84      9.36 o
 -20   2  15      160.20      159.22      9.04 o
 -18   2  15      129.14      147.07      8.30 o
 -16   2  15      115.82      139.62      6.63 o
 -14   2  15      212.90      214.20      7.99 o
 -12   2  15      375.86      358.42     13.56 o
 -10   2  15       63.64       67.29      8.07 o
  -8   2  15      142.56      150.60      8.10 o
  -6   2  15      322.93      328.20      9.96 o
  -4   2  15      499.43      492.71     13.00 o
  -2   2  15       17.41       14.62      6.78 o
   0   2  15       63.26       64.29      6.78 o
   2   2  15      118.70      118.58      8.03 o
   4   2  15      239.32      236.73     11.31 o
   6   2  15       49.48       49.07      6.57 o
 -23   3  15       11.96       12.01      5.05 o
 -21   3  15       46.18       55.57      5.99 o
 -19   3  15       51.94       68.00     12.44 o
 -17   3  15       14.97       22.84      6.08 o
 -15   3  15       50.08       45.10      5.11 o
 -13   3  15      332.86      325.16     11.60 o
 -11   3  15      367.89      376.23     12.57 o
  -9   3  15       42.90       44.19      4.95 o
  -7   3  15       37.06       44.53      4.99 o
  -5   3  15      128.47      135.95      7.78 o
  -3   3  15       60.78       58.88      5.54 o
  -1   3  15       94.06      107.97      7.20 o
   1   3  15       72.99       93.59      7.29 o
   3   3  15       10.37        3.23      4.52 o
 -20   4  15       18.54       10.59      4.41 o
 -18   4  15       20.78       16.83      4.49 o
 -16   4  15       21.39       10.17      3.75 o
 -14   4  15       10.78       10.85      3.87 o
 -12   4  15       40.81       30.91      4.39 o
 -10   4  15        7.16        2.68      3.51 o
  -8   4  15       53.75       45.43      7.23 o
  -6   4  15       26.06       20.19      6.46 o
  -4   4  15       60.63       40.42      4.85 o
  -2   4  15       11.17        5.44      4.41 o
   0   4  15       14.81       17.95      6.94 o
   2   4  15        7.26        1.56      4.67 o
 -17   5  15       33.23       39.30      5.22 o
 -15   5  15       75.66       77.65      6.06 o
 -13   5  15       29.34       33.92      4.55 o
 -11   5  15       49.57       49.55      4.91 o
  -9   5  15      100.43      101.88     12.22 o
  -7   5  15       81.68       78.84      9.59 o
  -5   5  15       47.75       39.91      4.83 o
  -3   5  15      135.30      144.15      7.86 o
 -24   0  16       36.66       36.97     10.04 o
 -22   0  16       90.86      115.26     12.92 o
 -20   0  16       89.98      103.94     11.83 o
 -16   0  16      110.54      138.68     12.54 o
 -14   0  16      596.91      638.75     28.66 o
 -12   0  16      394.83      336.58     19.25 o
 -10   0  16       89.71       81.04      9.59 o
  -8   0  16      219.57      201.75     13.94 o
  -6   0  16       18.81       10.23      6.08 o
  -4   0  16       85.94       92.11     10.04 o
  -2   0  16       52.03       44.07      8.32 o
   0   0  16       23.82       38.83      8.12 o
   2   0  16       20.67       15.03      7.10 o
   4   0  16       58.38       67.42     10.81 o
 -25   1  16        7.23        6.65      6.65 o
 -23   1  16       65.95       65.52      6.94 o
 -21   1  16       46.24       36.37      9.34 o
 -19   1  16       34.59       48.79      5.00 o
 -17   1  16       59.25       53.36      5.65 o
 -15   1  16       89.03       78.54      5.34 o
 -13   1  16       44.39       44.41      4.44 o
 -11   1  16       71.09       71.22      5.00 o
  -9   1  16       57.38       54.77      7.43 o
  -7   1  16      190.99      178.84      7.50 o
  -5   1  16      200.40      183.71      7.67 o
  -3   1  16       25.23       20.60      4.72 o
  -1   1  16       41.19       41.55      4.59 o
   1   1  16      153.28      157.46      9.26 o
   3   1  16       76.68       85.89     14.81 o
 -24   2  16       15.40       14.08     11.74 o
 -22   2  16       49.93       45.99      6.65 o
 -20   2  16       23.23       24.69      5.27 o
 -18   2  16       47.27       40.23      7.36 o
 -16   2  16       40.38       34.02      5.06 o
 -14   2  16       82.53       83.00      6.38 o
 -12   2  16       46.28       35.31      4.23 o
 -10   2  16        3.11        1.11      3.15 o
  -8   2  16       92.11       93.70      5.71 o
  -6   2  16      171.81      169.58      8.77 o
  -4   2  16       33.56       37.71      6.94 o
  -2   2  16       14.39       10.36      6.33 o
   0   2  16       30.63       25.51      5.08 o
   2   2  16       38.72       36.54      5.89 o
   4   2  16       26.60       28.21      8.44 o
 -21   3  16        6.26       11.13      7.29 o
 -19   3  16       86.27       81.33      6.87 o
 -17   3  16       50.28       50.81      5.71 o
 -15   3  16      123.24      117.15      7.47 o
 -13   3  16      134.93      122.29     10.52 o
 -11   3  16       26.56       25.60      4.49 o
  -9   3  16       88.66       92.66     10.36 o
  -7   3  16      238.60      234.28     19.45 o
  -5   3  16      161.02      160.86     13.53 o
  -3   3  16       47.42       55.31      5.81 o
  -1   3  16       51.57       59.35      6.10 o
   1   3  16       21.97       29.09      5.36 o
 -18   4  16       37.81       45.70      5.76 o
 -16   4  16       82.26      103.10      7.05 o
 -14   4  16       67.70       79.06      6.20 o
 -12   4  16       81.51       79.15      6.10 o
 -10   4  16       65.01       80.06      6.19 o
  -8   4  16       37.33       36.10     12.67 o
  -6   4  16       57.88       71.32      6.01 o
  -4   4  16       87.39       91.47     10.78 o
  -2   4  16       37.10       39.49      8.28 o
 -13   5  16       16.46       21.53      4.61 o
 -11   5  16        5.56       10.40      3.93 o
  -9   5  16       11.36       10.46      3.93 o
  -7   5  16       22.52       23.19      4.54 o
 -23   1  17       11.03       13.82      8.38 o
 -21   1  17        4.65        1.41      7.04 o
 -19   1  17        4.91        9.56      4.65 o
 -17   1  17       43.44       40.72      7.96 o
 -15   1  17       69.57       75.17      5.59 o
 -13   1  17       46.96       63.01      5.58 o
 -11   1  17        6.16        7.14      3.52 o
  -9   1  17       50.75       57.61      4.98 o
  -7   1  17       82.32       75.68      5.55 o
  -5   1  17       88.10       92.30      7.10 o
  -3   1  17       17.35       18.23      4.10 o
  -1   1  17       12.82        9.71      4.83 o
   1   1  17       11.70       12.09      7.61 o
 -22   2  17       58.34       43.13      6.39 o
 -20   2  17      106.76      108.82      8.02 o
 -18   2  17       45.74       60.93      6.20 o
 -16   2  17       31.29       31.07      5.13 o
 -14   2  17       16.90       31.02      5.02 o
 -12   2  17       63.81       68.50      6.13 o
 -10   2  17      101.36      124.89      7.81 o
  -8   2  17       94.35      108.53      7.57 o
  -6   2  17       23.47       23.40      4.88 o
  -4   2  17       13.07       10.69      5.63 o
  -2   2  17       41.70       49.71      9.72 o
   0   2  17       28.94       25.27      5.65 o
 -19   3  17        7.91       14.81      7.96 o
 -17   3  17        8.78        6.90      4.39 o
 -15   3  17       27.06       29.68      4.97 o
 -13   3  17        9.29        5.28      3.91 o
 -11   3  17       10.96       14.12      5.41 o
  -9   3  17       15.97       13.02      4.47 o
  -7   3  17        7.69        3.88      5.69 o
  -5   3  17        5.68        2.38      4.13 o
  -3   3  17       10.68       15.65      4.59 o
  -1   3  17       32.06       35.37      5.68 o
 -16   4  17       25.68       31.02      5.20 o
 -14   4  17       13.45        6.48      4.15 o
 -12   4  17       29.56       24.33      5.66 o
 -10   4  17       28.31       21.60      6.56 o
  -8   4  17        1.64       -3.57      3.80 o
  -6   4  17       32.73       27.95      7.68 o
 -22   0  18      110.89      139.83     14.65 o
 -20   0  18        7.57       16.25      8.70 o
 -16   0  18       13.86       14.90      7.10 o
 -14   0  18       17.70       22.77      8.00 o
 -12   0  18        4.94       12.98      6.84 o
 -10   0  18       84.20       87.06     11.00 o
  -8   0  18      134.52      134.71     13.05 o
  -6   0  18      125.73      169.25     14.39 o
  -4   0  18       30.76       32.05      8.51 o
  -2   0  18        8.96        8.64      7.16 o
 -21   1  18       80.07       72.54     11.39 o
 -17   1  18        2.74        2.75      4.74 o
 -15   1  18        1.13       -2.13      4.25 o
 -13   1  18       21.12       33.06      5.87 o
 -11   1  18       23.66       32.89      5.81 o
  -9   1  18       38.98       50.49      6.36 o
  -7   1  18      177.31      182.72     10.84 o
  -5   1  18        4.91       -0.45      4.54 o
  -3   1  18       42.42       46.69      9.15 o
  -1   1  18       10.99       19.19      8.12 o
 -20   2  18        3.89        3.21      4.59 o
 -18   2  18       22.17       25.34     11.71 o
 -16   2  18       37.94       32.98      5.58 o
 -14   2  18        3.41       -2.93      3.94 o
 -12   2  18        1.19       -3.59      3.59 o
 -10   2  18       47.68       43.59      5.61 o
  -8   2  18       83.69       80.04     11.74 o
  -6   2  18       34.16       38.05      5.82 o
  -4   2  18       22.05       12.73      5.11 o
  -2   2  18        0.99       -0.80      4.45 o
 -17   3  18       23.76       17.90      5.04 o
 -15   3  18      118.38      112.16      9.05 o
 -13   3  18       51.73       53.19      6.19 o
 -11   3  18       86.42       98.36     11.29 o
  -9   3  18       12.13       16.01      4.92 o
  -7   3  18       52.43       37.74      5.78 o
  -5   3  18       19.16       13.34      4.84 o
 -17   1  19       10.91       10.55      7.55 o
 -15   1  19       51.30       54.49      7.10 o
 -13   1  19        3.89        3.36      4.96 o
 -11   1  19       27.76       27.11      5.98 o
  -9   1  19       25.34       20.97     10.33 o
  -7   1  19       46.74       40.62      8.89 o
  -5   1  19       25.41       26.23      8.76 o
 -16   2  19       40.04       42.76      6.16 o
 -14   2  19       22.96       30.65      5.56 o
 -12   2  19       31.89       31.75      5.60 o
 -10   2  19      130.27      154.30      9.38 o
  -8   2  19      254.07      267.21     12.32 o
 -14   0  20        3.89       -3.45      7.55 o
 -12   0  20       44.92       42.98      9.72 o
 
